# Supplementary material for: A novel mechanism of generating extracellular vesicles during apoptosis via a beads-on-a-string membrane structure
Source: Nat Commun. 2015 Jun 15;6:7439. doi: 10.1038/ncomms8439 (PMC4490561; doi:10.1038/ncomms8439)
Supplement: Supplementary Dataset 1 — A list of proteins identified in the proteomic analysis. [file ncomms8439-s2.xls]

## Sheet: Proteomics
Gene Symbol	Protein Name	Entrez Gene	Alternate Names	Whole apoptotic sample (WAS)			Apoptotic bodies-enriched sample (AB)			AB/WAS
				# peptides	# spectral counts (SpC)	NSpC	# peptides	# spectral counts (SpC)	NSpC	Fold ratio
CAP2	CAP, adenylate cyclase-associated protein, 2 (yeast)	10486	-	-	-	0.467154	3	14	6.0891	13.0345
RAP1GDS1	RAP1, GTP-GDP dissociation stimulator 1	5910	GDS1|SmgGDS	-	-	0.467154	4	12	5.29011	11.3241
RPS23	ribosomal protein S23	6228	S23	-	-	0.467154	7	12	5.29011	11.3241
NMT1	N-myristoyltransferase 1	4836	NMT	-	-	0.467154	4	11	4.89066	10.469
MYO1E	myosin IE	4643	FSGS6|HuncM-IC|MYO1C	-	-	0.467154	2	11	4.89066	10.469
HADH	hydroxyacyl-CoA dehydrogenase	3033	HAD|HADH1|HADHSC|HCDH|HHF4|MSCHAD|SCHAD	-	-	0.467154	6	11	4.89066	10.469
CORO1C	coronin, actin binding protein, 1C	23603	HCRNN4	-	-	0.467154	4	11	4.89066	10.469
DDX6	DEAD (Asp-Glu-Ala-Asp) box helicase 6	1656	HLR2|P54|RCK	-	-	0.467154	6	9	4.09186	8.75911
RPS6KA2	ribosomal protein S6 kinase, 90kDa, polypeptide 2	6196	HU-2|MAPKAPK1C|RSK|RSK3|S6K-alpha|S6K-alpha2|p90-RSK3|pp90RSK3	-	-	0.467154	2	9	4.09186	8.75911
RPL37A	ribosomal protein L37a	6168	L37A	-	-	0.467154	3	9	4.09186	8.75911
UBA7	ubiquitin-like modifier activating enzyme 7	7318	D8|UBA1B|UBE1L|UBE2	-	-	0.467154	5	9	4.09186	8.75911
NMT2	N-myristoyltransferase 2	9397	-	-	-	0.467154	2	9	4.09186	8.75911
RPS20	ribosomal protein S20	6224	S20	-	-	0.467154	2	9	4.09186	8.75911
SEC23A	Sec23 homolog A (S. cerevisiae)	10484	CLSD	-	-	0.467154	2	9	4.09186	8.75911
AP1M1	adaptor-related protein complex 1, mu 1 subunit	8907	AP47|CLAPM2|CLTNM|MU-1A	-	-	0.467154	2	9	4.09186	8.75911
RPL36	ribosomal protein L36	25873	L36	-	-	0.467154	2	9	4.09186	8.75911
SLC1A5	solute carrier family 1 (neutral amino acid transporter), member 5	6510	AAAT|ASCT2|ATBO|M7V1|M7VS1|R16|RDRC	-	-	0.467154	2	9	4.09186	8.75911
PLXNB2	plexin B2	23654	MM1|Nbla00445|PLEXB2|dJ402G11.3	-	-	0.467154	7	8	3.6925	7.90425
TWF2	twinfilin actin-binding protein 2	11344	A6RP|A6r|PTK9L	-	-	0.467154	5	8	3.6925	7.90425
CAMK2D	calcium/calmodulin-dependent protein kinase II delta	817	CAMKD	-	-	0.467154	2	8	3.6925	7.90425
GNAS	GNAS complex locus	2778	AHO|C20orf45|GNAS1|GPSA|GSA|GSP|NESP|PHP1A|PHP1B|PHP1C|POH	-	-	0.467154	2	8	3.6925	7.90425
NEK9	NIMA-related kinase 9	91754	NERCC|NERCC1|Nek8	-	-	0.467154	4	7	3.29318	7.04945
SPAG9	sperm associated antigen 9	9043	CT89|HLC-6|HLC4|JIP-4|JIP4|JLP|PHET|PIG6	-	-	0.467154	4	7	3.29318	7.04945
PDCL3	phosducin-like 3	79031	HTPHLP|PHLP2A|PHLP3|VIAF|VIAF1	-	-	0.467154	6	7	3.29318	7.04945
FBP1	fructose-1,6-bisphosphatase 1	2203	FBP	-	-	0.467154	2	7	3.29318	7.04945
EIF2AK2	eukaryotic translation initiation factor 2-alpha kinase 2	5610	EIF2AK1|PKR|PPP1R83|PRKR	-	-	0.467154	4	7	3.29318	7.04945
TFRC	transferrin receptor	7037	CD71|T9|TFR|TFR1|TR|TRFR|p90	-	-	0.467154	2	7	3.29318	7.04945
RPS10-NUDT3	RPS10-NUDT3 readthrough	100529239	-	-	-	0.467154	2	7	3.29318	7.04945
GSPT1	G1 to S phase transition 1	2935	551G9.2|ETF3A|GST1|eRF3a	-	-	0.467154	5	6	2.89389	6.19473
RAB3GAP2	RAB3 GTPase activating protein subunit 2 (non-catalytic)	25782	RAB3-GAP150|RAB3GAP150|SPG69|WARBM2|p150	-	-	0.467154	5	6	2.89389	6.19473
NMI	N-myc (and STAT) interactor	9111	-	-	-	0.467154	5	6	2.89389	6.19473
PRPS1	phosphoribosyl pyrophosphate synthetase 1	5631	ARTS|CMTX5|DFN2|DFNX1|PPRibP|PRS-I|PRSI	-	-	0.467154	3	6	2.89389	6.19473
AIMP2	aminoacyl tRNA synthetase complex-interacting multifunctional protein 2	7965	JTV-1|JTV1|P38	-	-	0.467154	4	6	2.89389	6.19473
GMFB	glia maturation factor, beta	2764	GMF	-	-	0.467154	4	6	2.89389	6.19473
UBQLN1	ubiquilin 1	29979	DA41|DSK2|PLIC-1|UBQN|XDRP1	-	-	0.467154	4	6	2.89389	6.19473
TAB1	TGF-beta activated kinase 1/MAP3K7 binding protein 1	10454	3'-Tab1|MAP3K7IP1	-	-	0.467154	3	6	2.89389	6.19473
RPL32	ribosomal protein L32	6161	L32	-	-	0.467154	3	6	2.89389	6.19473
PGAM4	phosphoglycerate mutase family member 4	441531	PGAM-B|PGAM1|PGAM3|dJ1000K24.1	-	-	0.467154	2	6	2.89389	6.19473
CLIC4	chloride intracellular channel 4	25932	CLIC4L|H1|MTCLIC|huH1|p64H1	-	-	0.467154	4	6	2.89389	6.19473
PPP5C	protein phosphatase 5, catalytic subunit	5536	PP5|PPP5|PPT	-	-	0.467154	3	6	2.89389	6.19473
KYNU	kynureninase	8942	-	-	-	0.467154	3	6	2.89389	6.19473
MAPK3	mitogen-activated protein kinase 3	5595	ERK-1|ERK1|ERT2|HS44KDAP|HUMKER1A|P44ERK1|P44MAPK|PRKM3|p44-ERK1|p44-MAPK	-	-	0.467154	2	6	2.89389	6.19473
RPLP1	ribosomal protein, large, P1	6176	LP1|P1|RPP1	-	-	0.467154	3	6	2.89389	6.19473
SSR1	signal sequence receptor, alpha	6745	TRAPA	-	-	0.467154	2	6	2.89389	6.19473
PIN1	peptidylprolyl cis/trans isomerase, NIMA-interacting 1	5300	DOD|UBL5	-	-	0.467154	3	5	2.49464	5.34007
PRKAR1A	protein kinase, cAMP-dependent, regulatory, type I, alpha	5573	ACRDYS1|ADOHR|CAR|CNC|CNC1|PKR1|PPNAD1|PRKAR1|TSE1	-	-	0.467154	4	5	2.49464	5.34007
SDHA	succinate dehydrogenase complex, subunit A, flavoprotein (Fp)	6389	CMD1GG|FP|PGL5|SDH1|SDH2|SDHF	-	-	0.467154	5	5	2.49464	5.34007
HOOK3	hook microtubule-tethering protein 3	84376	HK3	-	-	0.467154	5	5	2.49464	5.34007
PRTN3	proteinase 3	5657	ACPA|AGP7|C-ANCA|CANCA|MBN|MBT|NP-4|NP4|P29|PR-3|PR3	-	-	0.467154	3	5	2.49464	5.34007
RPAP3	RNA polymerase II associated protein 3	79657	-	-	-	0.467154	3	5	2.49464	5.34007
TTC37	tetratricopeptide repeat domain 37	9652	KIAA0372|Ski3	-	-	0.467154	3	5	2.49464	5.34007
SCRIB	scribbled planar cell polarity protein	23513	CRIB1|SCRB1|SCRIB1|Vartul	-	-	0.467154	3	5	2.49464	5.34007
PPP6C	protein phosphatase 6, catalytic subunit	5537	PP6|PP6C	-	-	0.467154	3	5	2.49464	5.34007
KCNAB2	potassium voltage-gated channel, shaker-related subfamily, beta member 2	8514	AKR6A5|HKvbeta2|HKvbeta2.1|HKvbeta2.2|KCNA2B|KV-BETA-2	-	-	0.467154	2	5	2.49464	5.34007
KIF11	kinesin family member 11	3832	EG5|HKSP|KNSL1|MCLMR|TRIP5	-	-	0.467154	3	5	2.49464	5.34007
VPS26A	vacuolar protein sorting 26 homolog A (S. pombe)	9559	HB58|Hbeta58|PEP8A|VPS26	-	-	0.467154	3	5	2.49464	5.34007
RQCD1	RCD1 required for cell differentiation1 homolog (S. pombe)	9125	CNOT9|CT129|RCD-1|RCD1	-	-	0.467154	5	5	2.49464	5.34007
IDE	insulin-degrading enzyme	3416	INSULYSIN	-	-	0.467154	3	5	2.49464	5.34007
DEF6	differentially expressed in FDCP 6 homolog (mouse)	50619	IBP|SLAT|SWAP70L	-	-	0.467154	3	5	2.49464	5.34007
EPN1	epsin 1	29924	-	-	-	0.467154	3	5	2.49464	5.34007
TRAPPC3	trafficking protein particle complex 3	27095	BET3	-	-	0.467154	3	5	2.49464	5.34007
PIK3R1	phosphoinositide-3-kinase, regulatory subunit 1 (alpha)	5295	AGM7|GRB1|p85|p85-ALPHA	-	-	0.467154	5	5	2.49464	5.34007
ASNA1	arsA arsenite transporter, ATP-binding, homolog 1 (bacterial)	439	ARSA-I|ARSA1|ASNA-I|GET3|TRC40|hASNA-I	-	-	0.467154	4	5	2.49464	5.34007
ATP1B3	ATPase, Na+/K+ transporting, beta 3 polypeptide	483	ATPB-3|CD298	-	-	0.467154	3	5	2.49464	5.34007
CNDP2	CNDP dipeptidase 2 (metallopeptidase M20 family)	55748	CN2|CPGL|HEL-S-13|HsT2298|PEPA	-	-	0.467154	4	5	2.49464	5.34007
RALB	v-ral simian leukemia viral oncogene homolog B	5899	-	-	-	0.467154	3	5	2.49464	5.34007
SCPEP1	serine carboxypeptidase 1	59342	HSCP1|RISC	-	-	0.467154	4	5	2.49464	5.34007
HRNR	hornerin	388697	FLG3|S100A16|S100a18	-	-	0.467154	2	5	2.49464	5.34007
ARAP1	ArfGAP with RhoGAP domain, ankyrin repeat and PH domain 1	116985	CENTD2	-	-	0.467154	2	5	2.49464	5.34007
CRABP1	cellular retinoic acid binding protein 1	1381	CRABP|CRABP-I|CRABPI|RBP5	-	-	0.467154	3	5	2.49464	5.34007
HOMER3	homer homolog 3 (Drosophila)	9454	HOMER-3|VESL3	-	-	0.467154	4	5	2.49464	5.34007
ROCK2	Rho-associated, coiled-coil containing protein kinase 2	9475	ROCK-II	-	-	0.467154	3	5	2.49464	5.34007
HARS2	histidyl-tRNA synthetase 2, mitochondrial	23438	HARSL|HARSR|HO3|PRLTS2	-	-	0.467154	3	5	2.49464	5.34007
PPP1R12A	protein phosphatase 1, regulatory subunit 12A	4659	M130|MBS|MYPT1	-	-	0.467154	4	5	2.49464	5.34007
DCD	dermcidin	117159	AIDD|DCD-1|DSEP|HCAP|PIF	-	-	0.467154	2	5	2.49464	5.34007
CRMP1	collapsin response mediator protein 1	1400	CRMP-1|DPYSL1|DRP-1|DRP1|ULIP-3	-	-	0.467154	2	5	2.49464	5.34007
SNX6	sorting nexin 6	58533	MSTP010|TFAF2	-	-	0.467154	4	5	2.49464	5.34007
VPS29	vacuolar protein sorting 29 homolog (S. cerevisiae)	51699	DC15|PEP11	-	-	0.467154	2	5	2.49464	5.34007
ATAD3C	ATPase family, AAA domain containing 3C	219293	-	-	-	0.467154	2	5	2.49464	5.34007
ATAD3A	ATPase family, AAA domain containing 3A	55210	-	-	-	0.467154	2	5	2.49464	5.34007
DDX19B	DEAD (Asp-Glu-Ala-Asp) box polypeptide 19B	11269	DBP5|DDX19|RNAh	-	-	0.467154	2	5	2.49464	5.34007
DDX19A	DEAD (Asp-Glu-Ala-Asp) box polypeptide 19A	55308	DDX19-DDX19L|DDX19L	-	-	0.467154	2	5	2.49464	5.34007
TCIRG1	T-cell, immune regulator 1, ATPase, H+ transporting, lysosomal V0 subunit A3	10312	ATP6N1C|ATP6V0A3|Atp6i|OC-116kDa|OC116|OPTB1|Stv1|TIRC7|Vph1|a3	-	-	0.467154	2	4	2.09541	4.48548
ELMO2	engulfment and cell motility 2	63916	CED-12|CED12|ELMO-2	-	-	0.467154	4	4	2.09541	4.48548
CHORDC1	cysteine and histidine-rich domain (CHORD) containing 1	26973	CHP1	-	-	0.467154	3	4	2.09541	4.48548
CPM	carboxypeptidase M	1368	-	-	-	0.467154	3	4	2.09541	4.48548
RPS4Y2	ribosomal protein S4, Y-linked 2	140032	RPS4Y2P	-	-	0.467154	3	4	2.09541	4.48548
DNAJC21	DnaJ (Hsp40) homolog, subfamily C, member 21	134218	DNAJA5|GS3|JJJ1	-	-	0.467154	3	4	2.09541	4.48548
CLIC5	chloride intracellular channel 5	53405	MST130|MSTP130	-	-	0.467154	2	4	2.09541	4.48548
NCAPH	non-SMC condensin I complex, subunit H	23397	BRRN1|CAP-H	-	-	0.467154	3	4	2.09541	4.48548
TMED4	transmembrane emp24 protein transport domain containing 4	222068	ERS25|HNLF	-	-	0.467154	2	4	2.09541	4.48548
PIP4K2A	phosphatidylinositol-5-phosphate 4-kinase, type II, alpha	5305	PI5P4KA|PIP5K2A|PIP5KII-alpha|PIP5KIIA|PIPK	-	-	0.467154	2	4	2.09541	4.48548
ABHD10	abhydrolase domain containing 10	55347	-	-	-	0.467154	3	4	2.09541	4.48548
SETD3	SET domain containing 3	84193	C14orf154	-	-	0.467154	2	4	2.09541	4.48548
VPS13C	vacuolar protein sorting 13 homolog C (S. cerevisiae)	54832	-	-	-	0.467154	2	4	2.09541	4.48548
MTHFD1L	methylenetetrahydrofolate dehydrogenase (NADP+ dependent) 1-like	25902	FTHFSDC1|MTC1THFS|dJ292B18.2	-	-	0.467154	4	4	2.09541	4.48548
DARS2	aspartyl-tRNA synthetase 2, mitochondrial	55157	ASPRS|LBSL|MT-ASPRS	-	-	0.467154	2	4	2.09541	4.48548
GPHN	gephyrin	10243	GEPH|GPH|GPHRYN|HKPX1|MOCODC	-	-	0.467154	4	4	2.09541	4.48548
GGT2	gamma-glutamyltransferase 2	728441	GGT|GGT 2	-	-	0.467154	3	4	2.09541	4.48548
GGT1	gamma-glutamyltransferase 1	2678	CD224|D22S672|D22S732|GGT|GGT 1|GTG	-	-	0.467154	3	4	2.09541	4.48548
LSM12	LSM12 homolog (S. cerevisiae)	124801	PNAS-135	-	-	0.467154	3	4	2.09541	4.48548
RELA	v-rel avian reticuloendotheliosis viral oncogene homolog A	5970	NFKB3|p65	-	-	0.467154	3	4	2.09541	4.48548
PGM1	phosphoglucomutase 1	5236	CDG1T|GSD14	-	-	0.467154	2	4	2.09541	4.48548
NLN	neurolysin (metallopeptidase M3 family)	57486	AGTBP|EP24.16|MEP|MOP	-	-	0.467154	4	4	2.09541	4.48548
TUBG2	tubulin, gamma 2	27175	-	-	-	0.467154	3	4	2.09541	4.48548
TRIP10	thyroid hormone receptor interactor 10	9322	CIP4|HSTP|STOT|STP|TRIP-10	-	-	0.467154	4	4	2.09541	4.48548
CNOT7	CCR4-NOT transcription complex, subunit 7	29883	CAF1|Caf1a|hCAF-1	-	-	0.467154	3	4	2.09541	4.48548
METAP2	methionyl aminopeptidase 2	10988	MAP2|MNPEP|p67|p67eIF2	-	-	0.467154	3	4	2.09541	4.48548
STAM	signal transducing adaptor molecule (SH3 domain and ITAM motif) 1	8027	STAM-1|STAM1	-	-	0.467154	4	4	2.09541	4.48548
RPS27L	ribosomal protein S27-like	51065	-	-	-	0.467154	2	4	2.09541	4.48548
RPS27	ribosomal protein S27	6232	MPS-1|MPS1|S27	-	-	0.467154	2	4	2.09541	4.48548
CUTA	cutA divalent cation tolerance homolog (E. coli)	51596	ACHAP|C6orf82	-	-	0.467154	3	4	2.09541	4.48548
BCAT1	branched chain amino-acid transaminase 1, cytosolic	586	BCATC|BCT1|ECA39|MECA39|PNAS121|PP18	-	-	0.467154	4	4	2.09541	4.48548
ATP6V1H	ATPase, H+ transporting, lysosomal 50/57kDa, V1 subunit H	51606	MSTP042|NBP1|SFD|SFDalpha|SFDbeta|VMA13	-	-	0.467154	2	4	2.09541	4.48548
GGCT	gamma-glutamylcyclotransferase	79017	C7orf24|CRF21|GCTG|GGC	-	-	0.467154	3	4	2.09541	4.48548
CYB5B	cytochrome b5 type B (outer mitochondrial membrane)	80777	CYB5-M|CYPB5M|OMB5	-	-	0.467154	2	4	2.09541	4.48548
TIMM44	translocase of inner mitochondrial membrane 44 homolog (yeast)	10469	TIM44	-	-	0.467154	2	4	2.09541	4.48548
CHMP5	charged multivesicular body protein 5	51510	C9orf83|HSPC177|PNAS-2|SNF7DC2|Vps60	-	-	0.467154	3	4	2.09541	4.48548
COPS8	COP9 signalosome subunit 8	10920	COP9|CSN8|SGN8	-	-	0.467154	2	4	2.09541	4.48548
PABPC1L2A	poly(A) binding protein, cytoplasmic 1-like 2A	340529	RBM32A	-	-	0.467154	2	4	2.09541	4.48548
PPP1R9B	protein phosphatase 1, regulatory subunit 9B	84687	PPP1R6|PPP1R9|SPINO|Spn	-	-	0.467154	3	4	2.09541	4.48548
PABPC1L2B	poly(A) binding protein, cytoplasmic 1-like 2B	645974	RBM32B	-	-	0.467154	2	4	2.09541	4.48548
KLC1	kinesin light chain 1	3831	KLC|KNS2|KNS2A	-	-	0.467154	2	4	2.09541	4.48548
FMR1	fragile X mental retardation 1	2332	FMRP|FRAXA|POF|POF1	-	-	0.467154	3	4	2.09541	4.48548
PRKCD	protein kinase C, delta	5580	CVID9|MAY1|PKCD|nPKC-delta	-	-	0.467154	2	4	2.09541	4.48548
ATG7	autophagy related 7	10533	APG7-LIKE|APG7L|GSA7	-	-	0.467154	2	4	2.09541	4.48548
METAP1	methionyl aminopeptidase 1	23173	MAP1A|MetAP1A	-	-	0.467154	2	4	2.09541	4.48548
XPNPEP3	X-prolyl aminopeptidase (aminopeptidase P) 3, putative	63929	APP3|NPHPL1	-	-	0.467154	2	4	2.09541	4.48548
RPS6KA1	ribosomal protein S6 kinase, 90kDa, polypeptide 1	6195	HU-1|MAPKAPK1A|RSK|RSK1	2	2	1.21469	4	11	4.89066	4.02625
TMEM165	transmembrane protein 165	55858	CDG2K|FT27|GDT1|TMPT27|TPARL	-	-	0.467154	2	3	1.69622	3.63096
UACA	uveal autoantigen with coiled-coil domains and ankyrin repeats	55075	NUCLING	-	-	0.467154	2	3	1.69622	3.63096
ANKRD44	ankyrin repeat domain 44	91526	PP6-ARS-B	-	-	0.467154	3	3	1.69622	3.63096
OS9	osteosarcoma amplified 9, endoplasmic reticulum lectin	10956	ERLEC2|OS-9	-	-	0.467154	2	3	1.69622	3.63096
LTF	lactotransferrin	4057	GIG12|HEL110|HLF2|LF	-	-	0.467154	3	3	1.69622	3.63096
IKBKAP	inhibitor of kappa light polypeptide gene enhancer in B-cells, kinase complex-associated protein	8518	DYS|ELP1|FD|IKAP|IKI3|TOT1	-	-	0.467154	2	3	1.69622	3.63096
CLIP1	CAP-GLY domain containing linker protein 1	6249	CLIP|CLIP-170|CLIP170|CYLN1|RSN	-	-	0.467154	3	3	1.69622	3.63096
UBR2	ubiquitin protein ligase E3 component n-recognin 2	23304	C6orf133|bA49A4.1|dJ242G1.1|dJ392M17.3	-	-	0.467154	2	3	1.69622	3.63096
STAT2	signal transducer and activator of transcription 2, 113kDa	6773	ISGF-3|P113|STAT113	-	-	0.467154	3	3	1.69622	3.63096
MRPL50	mitochondrial ribosomal protein L50	54534	MRP-L50	-	-	0.467154	3	3	1.69622	3.63096
DOCK10	dedicator of cytokinesis 10	55619	DRIP2|Nbla10300|ZIZ3	-	-	0.467154	3	3	1.69622	3.63096
GOLGA7	golgin A7	51125	GCP16|GOLGA3AP1|GOLGA7A|HSPC041	-	-	0.467154	3	3	1.69622	3.63096
RASA3	RAS p21 protein activator 3	22821	GAP1IP4BP|GAPIII	-	-	0.467154	2	3	1.69622	3.63096
ATP5J	ATP synthase, H+ transporting, mitochondrial Fo complex, subunit F6	522	ATP5|ATP5A|ATPM|CF6|F6	-	-	0.467154	3	3	1.69622	3.63096
NDC80	NDC80 kinetochore complex component	10403	HEC|HEC1|HsHec1|KNTC2|TID3|hsNDC80	-	-	0.467154	3	3	1.69622	3.63096
FAM129B	family with sequence similarity 129, member B	64855	C9orf88|MEG-3|MINERVA|OC58|bA356B19.6	-	-	0.467154	2	3	1.69622	3.63096
RP2	retinitis pigmentosa 2 (X-linked recessive)	6102	DELXp11.3|NM23-H10|NME10|TBCCD2|XRP2	-	-	0.467154	2	3	1.69622	3.63096
NRGN	neurogranin (protein kinase C substrate, RC3)	4900	RC3|hng	-	-	0.467154	2	3	1.69622	3.63096
GOPC	golgi-associated PDZ and coiled-coil motif containing	57120	CAL|FIG|GOPC1|PIST|dJ94G16.2	-	-	0.467154	3	3	1.69622	3.63096
SYK	spleen tyrosine kinase	6850	p72-Syk	-	-	0.467154	3	3	1.69622	3.63096
AKR1B1	aldo-keto reductase family 1, member B1 (aldose reductase)	231	ADR|ALDR1|ALR2|AR	-	-	0.467154	3	3	1.69622	3.63096
SPC24	SPC24, NDC80 kinetochore complex component	147841	SPBC24	-	-	0.467154	3	3	1.69622	3.63096
ACOT7	acyl-CoA thioesterase 7	11332	ACH1|ACT|BACH|CTE-II|LACH|LACH1|hBACH	-	-	0.467154	2	3	1.69622	3.63096
TMED2	transmembrane emp24 domain trafficking protein 2	10959	P24A|RNP24|p24	-	-	0.467154	2	3	1.69622	3.63096
COX6C	cytochrome c oxidase subunit VIc	1345	-	-	-	0.467154	2	3	1.69622	3.63096
ENOPH1	enolase-phosphatase 1	58478	E1|MASA|MST145|mtnC	-	-	0.467154	3	3	1.69622	3.63096
APPL1	adaptor protein, phosphotyrosine interaction, PH domain and leucine zipper containing 1	26060	APPL|DIP13alpha	-	-	0.467154	3	3	1.69622	3.63096
PDAP1	PDGFA associated protein 1	11333	HASPP28|PAP|PAP1	-	-	0.467154	3	3	1.69622	3.63096
ARPC5L	actin related protein 2/3 complex, subunit 5-like	81873	ARC16-2	-	-	0.467154	2	3	1.69622	3.63096
SNX9	sorting nexin 9	51429	SDP1|SH3PX1|SH3PXD3A|WISP	-	-	0.467154	3	3	1.69622	3.63096
SEC23IP	SEC23 interacting protein	11196	P125|P125A	-	-	0.467154	3	3	1.69622	3.63096
GLA	galactosidase, alpha	2717	GALA	-	-	0.467154	3	3	1.69622	3.63096
EFTUD1	elongation factor Tu GTP binding domain containing 1	79631	FAM42A|HsT19294|RIA1	-	-	0.467154	3	3	1.69622	3.63096
HBS1L	HBS1-like translational GTPase	10767	EF-1a|ERFS|HBS1|HSPC276|eRF3c	-	-	0.467154	2	3	1.69622	3.63096
GCDH	glutaryl-CoA dehydrogenase	2639	ACAD5|GCD	-	-	0.467154	2	3	1.69622	3.63096
ALCAM	activated leukocyte cell adhesion molecule	214	CD166|MEMD	-	-	0.467154	3	3	1.69622	3.63096
DNAJC2	DnaJ (Hsp40) homolog, subfamily C, member 2	27000	MPHOSPH11|MPP11|ZRF1|ZUO1	-	-	0.467154	3	3	1.69622	3.63096
STAU1	staufen double-stranded RNA binding protein 1	6780	PPP1R150|STAU	-	-	0.467154	3	3	1.69622	3.63096
SDHB	succinate dehydrogenase complex, subunit B, iron sulfur (Ip)	6390	CWS2|IP|PGL4|SDH|SDH1|SDH2|SDHIP	-	-	0.467154	3	3	1.69622	3.63096
CPT1A	carnitine palmitoyltransferase 1A (liver)	1374	CPT1|CPT1-L|L-CPT1	-	-	0.467154	3	3	1.69622	3.63096
GFM1	G elongation factor, mitochondrial 1	85476	COXPD1|EFG|EFG1|EFGM|EGF1|GFM|hEFG1	-	-	0.467154	3	3	1.69622	3.63096
NFKB1	nuclear factor of kappa light polypeptide gene enhancer in B-cells 1	4790	EBP-1|KBF1|NF-kB1|NF-kappa-B|NF-kappaB|NFKB-p105|NFKB-p50|NFkappaB|p105|p50	-	-	0.467154	3	3	1.69622	3.63096
GOLGB1	golgin B1	2804	GCP|GCP372|GOLIM1	-	-	0.467154	3	3	1.69622	3.63096
KIF15	kinesin family member 15	56992	HKLP2|KNSL7|NY-BR-62	-	-	0.467154	3	3	1.69622	3.63096
PPAT	phosphoribosyl pyrophosphate amidotransferase	5471	ATASE|GPAT|PRAT	-	-	0.467154	3	3	1.69622	3.63096
GIT2	G protein-coupled receptor kinase interacting ArfGAP 2	9815	CAT-2|CAT2	-	-	0.467154	2	3	1.69622	3.63096
HMHA1	histocompatibility (minor) HA-1	23526	ARHGAP45|HA-1|HLA-HA1	-	-	0.467154	3	3	1.69622	3.63096
GOT1	glutamic-oxaloacetic transaminase 1, soluble	2805	ASTQTL1|GIG18|cAspAT|cCAT	-	-	0.467154	3	3	1.69622	3.63096
PXK	PX domain containing serine/threonine kinase	54899	MONaKA	-	-	0.467154	2	3	1.69622	3.63096
MRPL41	mitochondrial ribosomal protein L41	64975	BMRP|MRP-L27|MRPL27|RPML27	-	-	0.467154	3	3	1.69622	3.63096
MRPS9	mitochondrial ribosomal protein S9	64965	MRP-S9|RPMS9|S9mt	-	-	0.467154	2	3	1.69622	3.63096
RPS4Y1	ribosomal protein S4, Y-linked 1	6192	RPS4Y|S4	-	-	0.467154	2	3	1.69622	3.63096
NUBP1	nucleotide binding protein 1	4682	NBP|NBP1|NBP35	-	-	0.467154	3	3	1.69622	3.63096
NIF3L1	NIF3 NGG1 interacting factor 3-like 1 (S. cerevisiae)	60491	ALS2CR1|CALS-7	-	-	0.467154	2	3	1.69622	3.63096
ZW10	zw10 kinetochore protein	9183	HZW10|KNTC1AP	-	-	0.467154	2	3	1.69622	3.63096
PPP2R4	protein phosphatase 2A activator, regulatory subunit 4	5524	PP2A|PR53|PTPA	-	-	0.467154	2	3	1.69622	3.63096
RPE	ribulose-5-phosphate-3-epimerase	6120	RPE2-1	-	-	0.467154	3	3	1.69622	3.63096
TTC1	tetratricopeptide repeat domain 1	7265	TPR1	-	-	0.467154	3	3	1.69622	3.63096
COX7A2	cytochrome c oxidase subunit VIIa polypeptide 2 (liver)	1347	COX7AL|COX7AL1|COXVIIAL|COXVIIa-L|VIIAL	-	-	0.467154	2	3	1.69622	3.63096
ILK	integrin-linked kinase	3611	HEL-S-28|ILK-1|ILK-2|P59|p59ILK	-	-	0.467154	2	3	1.69622	3.63096
AAMDC	adipogenesis associated, Mth938 domain containing	28971	C11orf67|CK067	-	-	0.467154	3	3	1.69622	3.63096
RSU1	Ras suppressor protein 1	6251	RSP-1	-	-	0.467154	2	3	1.69622	3.63096
BTF3L4	basic transcription factor 3-like 4	91408	-	-	-	0.467154	3	3	1.69622	3.63096
SCFD1	sec1 family domain containing 1	23256	C14orf163|RA410|SLY1|SLY1P|STXBP1L2	-	-	0.467154	2	3	1.69622	3.63096
SRPRB	signal recognition particle receptor, B subunit	58477	APMCF1	-	-	0.467154	3	3	1.69622	3.63096
ACY1	aminoacylase 1	95	ACY-1|ACY1D|HEL-S-5	-	-	0.467154	3	3	1.69622	3.63096
WASF2	WAS protein family, member 2	10163	IMD2|SCAR2|WASF4|WAVE2|dJ393P12.2	-	-	0.467154	2	3	1.69622	3.63096
ABI1	abl-interactor 1	10006	ABI-1|ABLBP4|E3B1|NAP1BP|SSH3BP|SSH3BP1	-	-	0.467154	2	3	1.69622	3.63096
DAK	dihydroxyacetone kinase 2 homolog (S. cerevisiae)	26007	NET45	-	-	0.467154	2	3	1.69622	3.63096
SEPT9	septin 9	10801	AF17q25|MSF|MSF1|NAPB|PNUTL4|SINT1|SeptD1	-	-	0.467154	3	3	1.69622	3.63096
SFXN1	sideroflexin 1	94081	-	-	-	0.467154	3	3	1.69622	3.63096
PBDC1	polysaccharide biosynthesis domain containing 1	51260	CXorf26	-	-	0.467154	2	3	1.69622	3.63096
TIMM50	translocase of inner mitochondrial membrane 50 homolog (S. cerevisiae)	92609	TIM50|TIM50L	-	-	0.467154	2	3	1.69622	3.63096
PAIP1	poly(A) binding protein interacting protein 1	10605	-	-	-	0.467154	2	3	1.69622	3.63096
PFDN1	prefoldin subunit 1	5201	PDF|PFD1	-	-	0.467154	2	3	1.69622	3.63096
IDI1	isopentenyl-diphosphate delta isomerase 1	3422	IPP1|IPPI1	-	-	0.467154	2	3	1.69622	3.63096
CSK	c-src tyrosine kinase	1445	-	-	-	0.467154	2	3	1.69622	3.63096
RPS15	ribosomal protein S15	6209	RIG|S15	-	-	0.467154	3	3	1.69622	3.63096
PTER	phosphotriesterase related	9317	HPHRP|RPR-1	-	-	0.467154	2	3	1.69622	3.63096
SRP9	signal recognition particle 9kDa	6726	ALURBP	-	-	0.467154	3	3	1.69622	3.63096
HSD17B12	hydroxysteroid (17-beta) dehydrogenase 12	51144	KAR|SDR12C1	-	-	0.467154	2	3	1.69622	3.63096
ARL6IP5	ADP-ribosylation factor-like 6 interacting protein 5	10550	DERP11|GTRAP3-18|JWA|PRAF3|addicsin|hp22|jmx	-	-	0.467154	2	3	1.69622	3.63096
VAT1	vesicle amine transport 1	10493	VATI	3	3	1.5885	5	12	5.29011	3.33025
FLII	flightless I homolog (Drosophila)	2314	FLI|FLIL|Fli1	3	6	2.7101	10	21	8.88658	3.27906
MACF1	microtubule-actin crosslinking factor 1	23499	ABP620|ACF7|MACF|OFC4	2	3	1.5885	10	11	4.89066	3.07878
RPS11	ribosomal protein S11	6205	S11	2	3	1.5885	4	11	4.89066	3.07878
RPS6KA3	ribosomal protein S6 kinase, 90kDa, polypeptide 3	6197	CLS|HU-3|ISPK-1|MAPKAPK1B|MRX19|RSK|RSK2|S6K-alpha3|p90-RSK2|pp90RSK2	2	2	1.21469	3	8	3.6925	3.03987
SNAP23	synaptosomal-associated protein, 23kDa	8773	HsT17016|SNAP-23|SNAP23A|SNAP23B	2	2	1.21469	4	8	3.6925	3.03987
GNB4	guanine nucleotide binding protein (G protein), beta polypeptide 4	59345	CMTD1F	2	2	1.21469	4	8	3.6925	3.03987
RPL9	ribosomal protein L9	6133	L9|NPC-A-16	3	8	3.45798	4	25	10.4858	3.03236
EIF3M	eukaryotic translation initiation factor 3, subunit M	10480	B5|PCID1|TANGO7|hfl-B5	4	7	3.08403	6	22	9.28635	3.01111
RPL28	ribosomal protein L28	6158	L28	3	4	1.96234	6	13	5.68959	2.89939
GDI1	GDP dissociation inhibitor 1	2664	1A|GDIL|MRX41|MRX48|OPHN2|RABGD1A|RABGDIA|XAP-4	3	9	3.83195	9	26	10.8857	2.84078
UBR4	ubiquitin protein ligase E3 component n-recognin 4	23352	RBAF600|ZUBR1|p600	3	3	1.5885	7	10	4.49124	2.82734
GEMIN4	gem (nuclear organelle) associated protein 4	50628	HC56|HCAP1|HHRF-1|p97	-	-	0.467154	2	2	1.29706	2.7765
CPVL	carboxypeptidase, vitellogenic-like	54504	HVLP	-	-	0.467154	2	2	1.29706	2.7765
MBLAC2	metallo-beta-lactamase domain containing 2	153364	-	-	-	0.467154	2	2	1.29706	2.7765
MOV10	Mov10 RISC complex RNA helicase	4343	fSAP113|gb110	-	-	0.467154	2	2	1.29706	2.7765
AP2M1	adaptor-related protein complex 2, mu 1 subunit	1173	AP50|CLAPM1|mu2	-	-	0.467154	2	2	1.29706	2.7765
DOCK11	dedicator of cytokinesis 11	139818	ACG|ZIZ2|bB128O4.1	-	-	0.467154	2	2	1.29706	2.7765
UPF2	UPF2 regulator of nonsense transcripts homolog (yeast)	26019	HUPF2|RENT2|smg-3	-	-	0.467154	2	2	1.29706	2.7765
AGT	angiotensinogen (serpin peptidase inhibitor, clade A, member 8)	183	ANHU|SERPINA8	-	-	0.467154	2	2	1.29706	2.7765
RAB9B	RAB9B, member RAS oncogene family	51209	RAB9L|Rab-9L	-	-	0.467154	2	2	1.29706	2.7765
LSS	lanosterol synthase (2,3-oxidosqualene-lanosterol cyclase)	4047	OSC	-	-	0.467154	2	2	1.29706	2.7765
LPHN2	latrophilin 2	23266	CIRL2|CL2|LEC1|LPHH1	-	-	0.467154	2	2	1.29706	2.7765
PPME1	protein phosphatase methylesterase 1	51400	PME-1	-	-	0.467154	2	2	1.29706	2.7765
AP1S1	adaptor-related protein complex 1, sigma 1 subunit	1174	AP19|CLAPS1|EKV3|MEDNIK|SIGMA1A|WUGSC:H_DJ0747G18.2	-	-	0.467154	2	2	1.29706	2.7765
C17orf75	chromosome 17 open reading frame 75	64149	NJMU-R1	-	-	0.467154	2	2	1.29706	2.7765
EPDR1	ependymin related 1	54749	EPDR|MERP-1|MERP1|UCC1	-	-	0.467154	2	2	1.29706	2.7765
EPHX1	epoxide hydrolase 1, microsomal (xenobiotic)	2052	EPHX|EPOX|HYL1|MEH	-	-	0.467154	2	2	1.29706	2.7765
TBK1	TANK-binding kinase 1	29110	NAK|T2K	-	-	0.467154	2	2	1.29706	2.7765
S100A8	S100 calcium binding protein A8	6279	60B8AG|CAGA|CFAG|CGLA|CP-10|L1Ag|MA387|MIF|MRP8|NIF|P8	-	-	0.467154	2	2	1.29706	2.7765
BPIFB1	BPI fold containing family B, member 1	92747	C20orf114|LPLUNC1	-	-	0.467154	2	2	1.29706	2.7765
GTF3C1	general transcription factor IIIC, polypeptide 1, alpha 220kDa	2975	TFIIIC|TFIIIC220|TFIIICalpha	-	-	0.467154	2	2	1.29706	2.7765
RABEP2	rabaptin, RAB GTPase binding effector protein 2	79874	FRA	-	-	0.467154	2	2	1.29706	2.7765
MAGEB2	melanoma antigen family B, 2	4113	CT3.2|DAM6|MAGE-XP-2	-	-	0.467154	2	2	1.29706	2.7765
INF2	inverted formin, FH2 and WH2 domain containing	64423	C14orf151|C14orf173|CMTDIE|FSGS5|pp9484	-	-	0.467154	2	2	1.29706	2.7765
NEDD8	neural precursor cell expressed, developmentally down-regulated 8	4738	NEDD-8	-	-	0.467154	2	2	1.29706	2.7765
RAB11FIP1	RAB11 family interacting protein 1 (class I)	80223	NOEL1A|RCP|rab11-FIP1	-	-	0.467154	2	2	1.29706	2.7765
PAFAH1B2	platelet-activating factor acetylhydrolase 1b, catalytic subunit 2 (30kDa)	5049	HEL-S-303	-	-	0.467154	2	2	1.29706	2.7765
IKBKB	inhibitor of kappa light polypeptide gene enhancer in B-cells, kinase beta	3551	IKK-beta|IKK2|IKKB|IMD15|NFKBIKB	-	-	0.467154	2	2	1.29706	2.7765
PIP4K2C	phosphatidylinositol-5-phosphate 4-kinase, type II, gamma	79837	PIP5K2C	-	-	0.467154	2	2	1.29706	2.7765
SEC24D	SEC24 family member D	9871	-	-	-	0.467154	2	2	1.29706	2.7765
STAM2	signal transducing adaptor molecule (SH3 domain and ITAM motif) 2	10254	Hbp|STAM2A|STAM2B	-	-	0.467154	2	2	1.29706	2.7765
PI4K2A	phosphatidylinositol 4-kinase type 2 alpha	55361	PI4KII|PIK42A	-	-	0.467154	2	2	1.29706	2.7765
NCLN	nicalin	56926	NET59	-	-	0.467154	2	2	1.29706	2.7765
TRAPPC2L	trafficking protein particle complex 2-like	51693	HSPC176	-	-	0.467154	2	2	1.29706	2.7765
RGS10	regulator of G-protein signaling 10	6001	-	-	-	0.467154	2	2	1.29706	2.7765
NIT1	nitrilase 1	4817	-	-	-	0.467154	2	2	1.29706	2.7765
B2M	beta-2-microglobulin	567	-	-	-	0.467154	2	2	1.29706	2.7765
DCP1A	decapping mRNA 1A	55802	HSA275986|Nbla00360|SMAD4IP1|SMIF	-	-	0.467154	2	2	1.29706	2.7765
NEDD8-MDP1	NEDD8-MDP1 readthrough	100528064	-	-	-	0.467154	2	2	1.29706	2.7765
UQCRH	ubiquinol-cytochrome c reductase hinge protein	7388	QCR6|UQCR8	-	-	0.467154	2	2	1.29706	2.7765
RNF31	ring finger protein 31	55072	HOIP|ZIBRA	-	-	0.467154	2	2	1.29706	2.7765
GGA3	golgi-associated, gamma adaptin ear containing, ARF binding protein 3	23163	-	-	-	0.467154	2	2	1.29706	2.7765
C10orf11	chromosome 10 open reading frame 11	83938	OCA5|OCA7	-	-	0.467154	2	2	1.29706	2.7765
SRPR	signal recognition particle receptor (docking protein)	6734	DP|Sralpha	-	-	0.467154	2	2	1.29706	2.7765
MRPS23	mitochondrial ribosomal protein S23	51649	HSPC329|MRP-S23	-	-	0.467154	2	2	1.29706	2.7765
DNAJC3	DnaJ (Hsp40) homolog, subfamily C, member 3	5611	ERdj6|HP58|P58|P58IPK|PRKRI	-	-	0.467154	2	2	1.29706	2.7765
CALU	calumenin	813	-	-	-	0.467154	2	2	1.29706	2.7765
STX4	syntaxin 4	6810	STX4A|p35-2	-	-	0.467154	2	2	1.29706	2.7765
PGRMC1	progesterone receptor membrane component 1	10857	HPR6.6|MPR	-	-	0.467154	2	2	1.29706	2.7765
NRBP1	nuclear receptor binding protein 1	29959	BCON3|MADM|MUDPNP|NRBP	-	-	0.467154	2	2	1.29706	2.7765
SYNE3	spectrin repeat containing, nuclear envelope family member 3	161176	C14orf49|NET53|Nesp3	-	-	0.467154	2	2	1.29706	2.7765
RPEL1	ribulose-5-phosphate-3-epimerase-like 1	729020	-	-	-	0.467154	2	2	1.29706	2.7765
TXNDC5	thioredoxin domain containing 5 (endoplasmic reticulum)	81567	ENDOPDI|ERP46|HCC-2|PDIA15|STRF8|UNQ364	-	-	0.467154	2	2	1.29706	2.7765
GSPT2	G1 to S phase transition 2	23708	ERF3B|GST2	-	-	0.467154	2	2	1.29706	2.7765
STRN	striatin, calmodulin binding protein	6801	SG2NA	-	-	0.467154	2	2	1.29706	2.7765
RPIA	ribose 5-phosphate isomerase A	22934	RPI	-	-	0.467154	2	2	1.29706	2.7765
MAP1S	microtubule-associated protein 1S	55201	BPY2IP1|C19orf5|MAP8|VCY2IP-1|VCY2IP1	-	-	0.467154	2	2	1.29706	2.7765
MRPL53	mitochondrial ribosomal protein L53	116540	L53MT	-	-	0.467154	2	2	1.29706	2.7765
PPP1R3G	protein phosphatase 1, regulatory subunit 3G	648791	-	-	-	0.467154	2	2	1.29706	2.7765
PCYT2	phosphate cytidylyltransferase 2, ethanolamine	5833	ET	-	-	0.467154	2	2	1.29706	2.7765
MARCKS	myristoylated alanine-rich protein kinase C substrate	4082	80K-L|MACS|PKCSL|PRKCSL	-	-	0.467154	2	2	1.29706	2.7765
GRN	granulin	2896	CLN11|GEP|GP88|PCDGF|PEPI|PGRN	-	-	0.467154	2	2	1.29706	2.7765
NAA50	N(alpha)-acetyltransferase 50, NatE catalytic subunit	80218	MAK3|NAT13|NAT13P|NAT5|NAT5P|SAN|hNAT5|hSAN	-	-	0.467154	2	2	1.29706	2.7765
MRPL40	mitochondrial ribosomal protein L40	64976	MRP-L22|MRPL22|NLVCF|URIM	-	-	0.467154	2	2	1.29706	2.7765
MYL1	myosin, light chain 1, alkali; skeletal, fast	4632	MLC1F|MLC3F	-	-	0.467154	2	2	1.29706	2.7765
PYCRL	pyrroline-5-carboxylate reductase-like	65263	-	-	-	0.467154	2	2	1.29706	2.7765
NUDCD3	NudC domain containing 3	23386	NudCL	-	-	0.467154	2	2	1.29706	2.7765
SEPT5	septin 5	5413	CDCREL|CDCREL-1|CDCREL1|H5|HCDCREL-1|PNUTL1	-	-	0.467154	2	2	1.29706	2.7765
MYL3	myosin, light chain 3, alkali; ventricular, skeletal, slow	4634	CMH8|MLC1SB|MLC1V|VLC1	-	-	0.467154	2	2	1.29706	2.7765
CTPS2	CTP synthase 2	56474	-	-	-	0.467154	2	2	1.29706	2.7765
CD2AP	CD2-associated protein	23607	CMS	-	-	0.467154	2	2	1.29706	2.7765
STK3	serine/threonine kinase 3	6788	KRS1|MST2	-	-	0.467154	2	2	1.29706	2.7765
ARL2	ADP-ribosylation factor-like 2	402	ARFL2	-	-	0.467154	2	2	1.29706	2.7765
STX8	syntaxin 8	9482	CARB	-	-	0.467154	2	2	1.29706	2.7765
HMMR	hyaluronan-mediated motility receptor (RHAMM)	3161	CD168|IHABP|RHAMM	-	-	0.467154	2	2	1.29706	2.7765
DHFR	dihydrofolate reductase	1719	DHFRP1|DYR	-	-	0.467154	2	2	1.29706	2.7765
LARP1	La ribonucleoprotein domain family, member 1	23367	LARP	-	-	0.467154	2	2	1.29706	2.7765
RPL10L	ribosomal protein L10-like	140801	RPL10_5_1358	-	-	0.467154	2	2	1.29706	2.7765
GYG1	glycogenin 1	2992	GSD15|GYG	-	-	0.467154	2	2	1.29706	2.7765
VPS37B	vacuolar protein sorting 37 homolog B (S. cerevisiae)	79720	-	-	-	0.467154	2	2	1.29706	2.7765
LAMC1	laminin, gamma 1 (formerly LAMB2)	3915	LAMB2	-	-	0.467154	2	2	1.29706	2.7765
RNF114	ring finger protein 114	55905	PSORS12|ZNF313	-	-	0.467154	2	2	1.29706	2.7765
SKIV2L	superkiller viralicidic activity 2-like (S. cerevisiae)	6499	170A|DDX13|HLP|SKI2|SKI2W|SKIV2|THES2	-	-	0.467154	2	2	1.29706	2.7765
TARBP1	TAR (HIV-1) RNA binding protein 1	6894	TRM3|TRP-185|TRP185	-	-	0.467154	2	2	1.29706	2.7765
CD276	CD276 molecule	80381	4Ig-B7-H3|B7-H3|B7H3|B7RP-2	-	-	0.467154	2	2	1.29706	2.7765
CBWD6	COBW domain containing 6	644019	-	-	-	0.467154	2	2	1.29706	2.7765
CAMK1D	calcium/calmodulin-dependent protein kinase ID	57118	CKLiK|CaM-K1|CaMKID	-	-	0.467154	2	2	1.29706	2.7765
DNAJC11	DnaJ (Hsp40) homolog, subfamily C, member 11	55735	dJ126A5.1	-	-	0.467154	2	2	1.29706	2.7765
CBWD3	COBW domain containing 3	445571	bA561O23.1	-	-	0.467154	2	2	1.29706	2.7765
CCDC124	coiled-coil domain containing 124	115098	-	-	-	0.467154	2	2	1.29706	2.7765
SQSTM1	sequestosome 1	8878	A170|OSIL|PDB3|ZIP3|p60|p62|p62B	-	-	0.467154	2	2	1.29706	2.7765
SLC16A3	solute carrier family 16 (monocarboxylate transporter), member 3	9123	MCT 3|MCT 4|MCT-3|MCT-4|MCT3|MCT4	-	-	0.467154	2	2	1.29706	2.7765
GIT1	G protein-coupled receptor kinase interacting ArfGAP 1	28964	-	-	-	0.467154	2	2	1.29706	2.7765
BMP8B	bone morphogenetic protein 8b	656	BMP8|OP2	-	-	0.467154	2	2	1.29706	2.7765
CBWD5	COBW domain containing 5	220869	DC36	-	-	0.467154	2	2	1.29706	2.7765
PPP1R14B	protein phosphatase 1, regulatory (inhibitor) subunit 14B	26472	PHI-1|PLCB3N|PNG|SOM172	-	-	0.467154	2	2	1.29706	2.7765
RASSF5	Ras association (RalGDS/AF-6) domain family member 5	83593	Maxp1|NORE1|NORE1A|NORE1B|RAPL|RASSF3	-	-	0.467154	2	2	1.29706	2.7765
LOC102724197	gamma-glutamyltranspeptidase 2-like	102724197	-	-	-	0.467154	2	2	1.29706	2.7765
CPOX	coproporphyrinogen oxidase	1371	CPO|CPX|HCP	-	-	0.467154	2	2	1.29706	2.7765
BMP8A	bone morphogenetic protein 8a	353500	-	-	-	0.467154	2	2	1.29706	2.7765
CCS	copper chaperone for superoxide dismutase	9973	-	-	-	0.467154	2	2	1.29706	2.7765
CBWD1	COBW domain containing 1	55871	COBP	-	-	0.467154	2	2	1.29706	2.7765
TOLLIP	toll interacting protein	54472	IL-1RAcPIP	-	-	0.467154	2	2	1.29706	2.7765
MRPL46	mitochondrial ribosomal protein L46	26589	C15orf4|LIECG2|P2ECSL	-	-	0.467154	2	2	1.29706	2.7765
RAB9A	RAB9A, member RAS oncogene family	9367	RAB9	-	-	0.467154	2	2	1.29706	2.7765
CBWD2	COBW domain containing 2	150472	-	-	-	0.467154	2	2	1.29706	2.7765
OPLAH	5-oxoprolinase (ATP-hydrolysing)	26873	5-Opase|OPLA|OPLAHD	-	-	0.467154	2	2	1.29706	2.7765
HINT2	histidine triad nucleotide binding protein 2	84681	HIT-17	-	-	0.467154	2	2	1.29706	2.7765
SNF8	SNF8, ESCRT-II complex subunit	11267	Dot3|EAP30|VPS22	-	-	0.467154	2	2	1.29706	2.7765
CRYZL1	crystallin, zeta (quinone reductase)-like 1	9946	4P11|QOH-1	-	-	0.467154	2	2	1.29706	2.7765
NDUFA2	NADH dehydrogenase (ubiquinone) 1 alpha subcomplex, 2, 8kDa	4695	B8|CD14|CIB8	-	-	0.467154	2	2	1.29706	2.7765
SOD2	superoxide dismutase 2, mitochondrial	6648	IPOB|MNSOD|MVCD6	-	-	0.467154	2	2	1.29706	2.7765
BST1	bone marrow stromal cell antigen 1	683	CD157	-	-	0.467154	2	2	1.29706	2.7765
MRPL14	mitochondrial ribosomal protein L14	64928	L14mt|L32mt|MRP-L14|MRP-L32|MRPL32|RMPL32|RPML32	-	-	0.467154	2	2	1.29706	2.7765
GUK1	guanylate kinase 1	2987	GMK	-	-	0.467154	2	2	1.29706	2.7765
PIN4	protein (peptidylprolyl cis/trans isomerase) NIMA-interacting, 4 (parvulin)	5303	EPVH|PAR14|PAR17	-	-	0.467154	2	2	1.29706	2.7765
CECR5	cat eye syndrome chromosome region, candidate 5	27440	-	-	-	0.467154	2	2	1.29706	2.7765
COMMD9	COMM domain containing 9	29099	-	-	-	0.467154	2	2	1.29706	2.7765
PYCR2	pyrroline-5-carboxylate reductase family, member 2	29920	P5CR2	-	-	0.467154	2	2	1.29706	2.7765
CISD2	CDGSH iron sulfur domain 2	493856	ERIS|Miner1|NAF-1|WFS2|ZCD2	-	-	0.467154	2	2	1.29706	2.7765
RABL6	RAB, member RAS oncogene family-like 6	55684	C9orf86|PARF|RBEL1|pp8875	-	-	0.467154	2	2	1.29706	2.7765
SNAPIN	SNAP-associated protein	23557	BLOC1S7|BLOS7|SNAPAP	-	-	0.467154	2	2	1.29706	2.7765
NUP43	nucleoporin 43kDa	348995	bA350J20.1|p42	-	-	0.467154	2	2	1.29706	2.7765
EIF4E	eukaryotic translation initiation factor 4E	1977	AUTS19|CBP|EIF4E1|EIF4EL1|EIF4F	-	-	0.467154	2	2	1.29706	2.7765
SCRN3	secernin 3	79634	SES3	-	-	0.467154	2	2	1.29706	2.7765
COMMD8	COMM domain containing 8	54951	-	-	-	0.467154	2	2	1.29706	2.7765
CCDC22	coiled-coil domain containing 22	28952	CXorf37	-	-	0.467154	2	2	1.29706	2.7765
HMOX2	heme oxygenase (decycling) 2	3163	HO-2	-	-	0.467154	2	2	1.29706	2.7765
PDCD6	programmed cell death 6	10016	ALG-2|PEF1B	-	-	0.467154	2	2	1.29706	2.7765
SARS2	seryl-tRNA synthetase 2, mitochondrial	54938	SARS|SARSM|SERS|SYS|SerRS|SerRSmt|mtSerRS	-	-	0.467154	2	2	1.29706	2.7765
PURA	purine-rich element binding protein A	5813	PUR-ALPHA|PUR1|PURALPHA	-	-	0.467154	2	2	1.29706	2.7765
LEMD2	LEM domain containing 2	221496	NET25|dJ482C21.1	-	-	0.467154	2	2	1.29706	2.7765
NUDCD2	NudC domain containing 2	134492	-	-	-	0.467154	2	2	1.29706	2.7765
UQCRB	ubiquinol-cytochrome c reductase binding protein	7381	MC3DN3|QCR7|QP-C|QPC|UQBC|UQBP|UQCR6|UQPC	-	-	0.467154	2	2	1.29706	2.7765
ATP2A3	ATPase, Ca++ transporting, ubiquitous	489	SERCA3	-	-	0.467154	2	2	1.29706	2.7765
ATG5	autophagy related 5	9474	APG5|APG5-LIKE|APG5L|ASP|hAPG5	-	-	0.467154	2	2	1.29706	2.7765
SMS	spermine synthase	6611	MRSR|SPMSY|SRS|SpS	-	-	0.467154	2	2	1.29706	2.7765
ATL3	atlastin GTPase 3	25923	HSN1F	-	-	0.467154	2	2	1.29706	2.7765
CCDC47	coiled-coil domain containing 47	57003	MSTP041	-	-	0.467154	2	2	1.29706	2.7765
ARMC6	armadillo repeat containing 6	93436	R30923_1	-	-	0.467154	2	2	1.29706	2.7765
AASDHPPT	aminoadipate-semialdehyde dehydrogenase-phosphopantetheinyl transferase	60496	AASD-PPT|LYS2|LYS5	-	-	0.467154	2	2	1.29706	2.7765
PCMT1	protein-L-isoaspartate (D-aspartate) O-methyltransferase	5110	PIMT	-	-	0.467154	2	2	1.29706	2.7765
LRCH4	leucine-rich repeats and calponin homology (CH) domain containing 4	4034	LRN|LRRN1|LRRN4|PP14183	-	-	0.467154	2	2	1.29706	2.7765
DPP9	dipeptidyl-peptidase 9	91039	DP9|DPLP9|DPRP-2|DPRP2	-	-	0.467154	2	2	1.29706	2.7765
VAV3	vav 3 guanine nucleotide exchange factor	10451	-	-	-	0.467154	2	2	1.29706	2.7765
VAV2	vav 2 guanine nucleotide exchange factor	7410	VAV-2	-	-	0.467154	2	2	1.29706	2.7765
PREX1	phosphatidylinositol-3,4,5-trisphosphate-dependent Rac exchange factor 1	57580	P-REX1	-	-	0.467154	2	2	1.29706	2.7765
PPP2R5C	protein phosphatase 2, regulatory subunit B', gamma	5527	B56G|PR61G	-	-	0.467154	2	2	1.29706	2.7765
TES	testis derived transcript (3 LIM domains)	26136	TESS|TESS-2	-	-	0.467154	2	2	1.29706	2.7765
PSMB7	proteasome (prosome, macropain) subunit, beta type, 7	5695	Z	-	-	0.467154	2	2	1.29706	2.7765
EIF4B	eukaryotic translation initiation factor 4B	1975	EIF-4B|PRO1843	-	-	0.467154	2	2	1.29706	2.7765
DDI2	DNA-damage inducible 1 homolog 2 (S. cerevisiae)	84301	-	-	-	0.467154	2	2	1.29706	2.7765
NUDT3	nudix (nucleoside diphosphate linked moiety X)-type motif 3	11165	DIPP|DIPP-1|DIPP1	-	-	0.467154	2	2	1.29706	2.7765
EIF1B	eukaryotic translation initiation factor 1B	10289	GC20	-	-	0.467154	2	2	1.29706	2.7765
GFPT2	glutamine-fructose-6-phosphate transaminase 2	9945	GFAT2	-	-	0.467154	2	2	1.29706	2.7765
CUL4B	cullin 4B	8450	CUL-4B|MRXHF2|MRXS15|MRXSC|SFM2	-	-	0.467154	2	2	1.29706	2.7765
CUL4A	cullin 4A	8451	-	-	-	0.467154	2	2	1.29706	2.7765
OTUD6B	OTU domain containing 6B	51633	DUBA-5|DUBA5	-	-	0.467154	2	2	1.29706	2.7765
PSAP	prosaposin	5660	GLBA|SAP1	-	-	0.467154	2	2	1.29706	2.7765
LOC102723728	nodal modulator 3-like	102723728	-	-	-	0.467154	2	2	1.29706	2.7765
SLK	STE20-like kinase	9748	LOSK|STK2|bA16H23.1|se20-9	2	2	1.21469	6	7	3.29318	2.71113
EIF3J	eukaryotic translation initiation factor 3, subunit J	8669	EIF3S1|eIF3-alpha|eIF3-p35	2	2	1.21469	7	7	3.29318	2.71113
RALA	v-ral simian leukemia viral oncogene homolog A (ras related)	5898	RAL	2	2	1.21469	4	7	3.29318	2.71113
GSTM3	glutathione S-transferase mu 3 (brain)	2947	GST5|GSTB|GSTM3-3|GTM3	2	2	1.21469	4	7	3.29318	2.71113
AIMP1	aminoacyl tRNA synthetase complex-interacting multifunctional protein 1	9255	EMAP2|EMAPII|HLD3|SCYE1|p43	2	2	1.21469	5	7	3.29318	2.71113
PGAM2	phosphoglycerate mutase 2 (muscle)	5224	GSD10|PGAM-M|PGAMM	2	2	1.21469	3	7	3.29318	2.71113
CARD9	caspase recruitment domain family, member 9	64170	CANDF2|hCARD9	3	4	1.96234	5	12	5.29011	2.69581
CKAP5	cytoskeleton associated protein 5	9793	CHTOG|MSPS|TOG|TOGp|ch-TOG	4	5	2.33621	10	14	6.0891	2.6064
SARS	seryl-tRNA synthetase	6301	SERRS|SERS	4	5	2.33621	6	14	6.0891	2.6064
ARHGEF7	Rho guanine nucleotide exchange factor (GEF) 7	8874	BETA-PIX|COOL-1|COOL1|Nbla10314|P50|P50BP|P85|P85COOL1|P85SPR|PAK3|PIXB	2	3	1.5885	5	9	4.09186	2.57592
PAK1	p21 protein (Cdc42/Rac)-activated kinase 1	5058	PAKalpha	2	3	1.5885	6	9	4.09186	2.57592
EPS15L1	epidermal growth factor receptor pathway substrate 15-like 1	58513	EPS15R	3	3	1.5885	7	9	4.09186	2.57592
CAPRIN1	cell cycle associated protein 1	4076	GPIAP1|GPIP137|GRIP137|M11S1|RNG105|p137GPI	4	10	4.20596	7	25	10.4858	2.49309
MYO6	myosin VI	4646	DFNA22|DFNB37	2	4	1.96234	8	11	4.89066	2.49226
RPS2	ribosomal protein S2	6187	LLREP3|S2	5	20	7.94756	11	47	19.2909	2.42728
RPS29	ribosomal protein S29	6235	DBA13|S29	2	2	1.21469	2	6	2.89389	2.38241
PTK2B	protein tyrosine kinase 2 beta	2185	CADTK|CAKB|FADK2|FAK2|PKB|PTK|PYK2|RAFTK	2	2	1.21469	3	6	2.89389	2.38241
DDAH2	dimethylarginine dimethylaminohydrolase 2	23564	DDAH|DDAHII|G6a|HEL-S-277|NG30	2	2	1.21469	5	6	2.89389	2.38241
BLMH	bleomycin hydrolase	642	BH|BMH	2	2	1.21469	3	6	2.89389	2.38241
KPNA3	karyopherin alpha 3 (importin alpha 4)	3839	IPOA4|SRP1|SRP1gamma|SRP4|hSRP1	2	2	1.21469	3	6	2.89389	2.38241
PDCD10	programmed cell death 10	11235	CCM3|TFAR15	2	2	1.21469	2	6	2.89389	2.38241
RPS13	ribosomal protein S13	6207	S13	2	2	1.21469	3	6	2.89389	2.38241
SRP68	signal recognition particle 68kDa	6730	-	4	7	3.08403	9	17	7.28783	2.36309
KRT8	keratin 8	3856	CARD2|CK-8|CK8|CYK8|K2C8|K8|KO	2	12	4.95406	2	28	11.6856	2.3588
RPL30	ribosomal protein L30	6156	L30	2	8	3.45798	4	19	8.08714	2.33869
ACSL4	acyl-CoA synthetase long-chain family member 4	2182	ACS4|FACL4|LACS4|MRX63|MRX68	2	3	1.5885	2	8	3.6925	2.32452
INPPL1	inositol polyphosphate phosphatase-like 1	3636	OPSMD|SHIP2	2	3	1.5885	5	8	3.6925	2.32452
ARHGEF6	Rac/Cdc42 guanine nucleotide exchange factor (GEF) 6	9459	COOL2|Cool-2|MRX46|PIXA|alpha-PIX|alphaPIX	2	3	1.5885	3	8	3.6925	2.32452
FKBP3	FK506 binding protein 3, 25kDa	2287	FKBP-25|FKBP-3|FKBP25|PPIase	2	3	1.5885	5	8	3.6925	2.32452
UBXN1	UBX domain protein 1	51035	2B28|SAKS1|UBXD10	2	3	1.5885	4	8	3.6925	2.32452
ATXN2L	ataxin 2-like	11273	A2D|A2LG|A2LP|A2RP	3	3	1.5885	2	8	3.6925	2.32452
CNN2	calponin 2	1265	-	2	3	1.5885	4	8	3.6925	2.32452
MVP	major vault protein	9961	LRP|VAULT1	7	11	4.58	13	25	10.4858	2.28949
EHD1	EH-domain containing 1	10938	H-PAST|HPAST1|PAST|PAST1	4	4	1.96234	8	10	4.49124	2.28872
STMN1	stathmin 1	3925	C1orf215|LAP18|Lag|OP18|PP17|PP19|PR22|SMN	3	4	1.96234	7	10	4.49124	2.28872
ATP6V1C1	ATPase, H+ transporting, lysosomal 42kDa, V1 subunit C1	528	ATP6C|ATP6D|VATC|Vma5	5	5	2.33621	6	12	5.29011	2.2644
BZW2	basic leucine zipper and W2 domains 2	28969	MST017|MSTP017	3	5	2.33621	4	12	5.29011	2.2644
LASP1	LIM and SH3 protein 1	3927	Lasp-1|MLN50	2	6	2.7101	6	14	6.0891	2.24682
HARS	histidyl-tRNA synthetase	3035	HRS|USH3B	4	6	2.7101	9	14	6.0891	2.24682
RARS	arginyl-tRNA synthetase	5917	ArgRS|DALRD1	10	23	9.07059	12	49	20.0922	2.21509
ALB	albumin	213	PRO0883|PRO0903|PRO1341	5	39	15.0643	6	82	33.331	2.21258
WARS	tryptophanyl-tRNA synthetase	7453	GAMMA-2|IFI53|IFP53	6	11	4.58	9	24	10.086	2.20218
PLCG2	phospholipase C, gamma 2 (phosphatidylinositol-specific)	5336	APLAID|FCAS3|PLC-IV|PLC-gamma-2	11	15	6.07641	17	32	13.2858	2.18645
GART	phosphoribosylglycinamide formyltransferase, phosphoribosylglycinamide synthetase, phosphoribosylaminoimidazole synthetase	2618	AIRS|GARS|GARTF|PAIS|PGFT|PRGS	5	17	6.82479	9	35	14.4862	2.12259
ARHGEF1	Rho guanine nucleotide exchange factor (GEF) 1	9138	GEF1|LBCL2|LSC|P115-RHOGEF|SUB1.5	7	15	6.07641	9	31	12.8857	2.12061
RPS4X	ribosomal protein S4, X-linked	6191	CCG2|DXS306|RPS4|S4|SCAR|SCR10	6	14	5.70227	7	29	12.0856	2.11944
BSG	basigin (Ok blood group)	682	5F7|CD147|EMMPRIN|M6|OK|TCSF	5	13	5.32815	6	27	11.2857	2.11812
KRT15	keratin 15	3866	CK15|K15|K1CO	3	9	3.83195	4	19	8.08714	2.11045
KRT13	keratin 13	3860	CK13|K13|WSN2	2	7	3.08403	3	15	6.48864	2.10395
DRG1	developmentally regulated GTP binding protein 1	4733	NEDD3	2	6	2.7101	7	13	5.68959	2.0994
EIF3F	eukaryotic translation initiation factor 3, subunit F	8665	EIF3S5|eIF3-p47	3	6	2.7101	8	13	5.68959	2.0994
ITGB1	integrin, beta 1 (fibronectin receptor, beta polypeptide, antigen CD29 includes MDF2, MSK12)	3688	CD29|FNRB|GPIIA|MDF2|MSK12|VLA-BETA|VLAB	5	6	2.7101	9	13	5.68959	2.0994
DNM1	dynamin 1	1759	DNM	4	5	2.33621	5	11	4.89066	2.09342
MAPK1	mitogen-activated protein kinase 1	5594	ERK|ERK-2|ERK2|ERT1|MAPK2|P42MAPK|PRKM1|PRKM2|p38|p40|p41|p41mapk|p42-MAPK	2	5	2.33621	4	11	4.89066	2.09342
ATP2B4	ATPase, Ca++ transporting, plasma membrane 4	493	ATP2B2|MXRA1|PMCA4|PMCA4b|PMCA4x	4	4	1.96234	5	9	4.09186	2.08519
RPL27	ribosomal protein L27	6155	L27	2	4	1.96234	2	9	4.09186	2.08519
PPID	peptidylprolyl isomerase D	5481	CYP-40|CYPD	4	4	1.96234	6	9	4.09186	2.08519
NCAM2	neural cell adhesion molecule 2	4685	NCAM21	3	4	1.96234	6	9	4.09186	2.08519
ARPC1B	actin related protein 2/3 complex, subunit 1B, 41kDa	10095	ARC41|p40-ARC|p41-ARC	4	4	1.96234	5	9	4.09186	2.08519
THOP1	thimet oligopeptidase 1	7064	EP24.15|MEPD_HUMAN|MP78|TOP	3	4	1.96234	7	9	4.09186	2.08519
PTPN6	protein tyrosine phosphatase, non-receptor type 6	5777	HCP|HCPH|HPTP1C|PTP-1C|SH-PTP1|SHP-1|SHP-1L|SHP1	8	23	9.07059	10	46	18.8904	2.08259
PCM1	pericentriolar material 1	5108	PTC4	3	3	1.5885	6	7	3.29318	2.07314
CYFIP2	cytoplasmic FMR1 interacting protein 2	26999	PIR121	2	3	1.5885	4	7	3.29318	2.07314
TOMM40	translocase of outer mitochondrial membrane 40 homolog (yeast)	10452	C19orf1|D19S1177E|PER-EC1|PEREC1|TOM40	3	3	1.5885	6	7	3.29318	2.07314
LETM1	leucine zipper-EF-hand containing transmembrane protein 1	3954	-	2	3	1.5885	6	7	3.29318	2.07314
AP3B1	adaptor-related protein complex 3, beta 1 subunit	8546	ADTB3|ADTB3A|HPS|HPS2|PE	3	3	1.5885	5	7	3.29318	2.07314
LMAN1	lectin, mannose-binding, 1	3998	ERGIC-53|ERGIC53|F5F8D|FMFD1|MCFD1|MR60|gp58	2	3	1.5885	3	7	3.29318	2.07314
LEPRE1	leucine proline-enriched proteoglycan (leprecan) 1	64175	GROS1|OI8|P3H1	2	3	1.5885	7	7	3.29318	2.07314
ATP2B1	ATPase, Ca++ transporting, plasma membrane 1	490	PMCA1|PMCA1kb	2	2	1.21469	2	5	2.49464	2.05372
BIN2	bridging integrator 2	51411	BRAP-1	2	2	1.21469	4	5	2.49464	2.05372
VAMP2	vesicle-associated membrane protein 2 (synaptobrevin 2)	6844	SYB2|VAMP-2	2	2	1.21469	3	5	2.49464	2.05372
SCAMP3	secretory carrier membrane protein 3	10067	C1orf3	2	2	1.21469	4	5	2.49464	2.05372
SNX1	sorting nexin 1	6642	HsT17379|VPS5	2	2	1.21469	5	5	2.49464	2.05372
ADH5	alcohol dehydrogenase 5 (class III), chi polypeptide	128	ADH-3|ADHX|FALDH|FDH|GSH-FDH|GSNOR	2	2	1.21469	2	5	2.49464	2.05372
UBQLN4	ubiquilin 4	56893	A1U|A1Up|C1orf6|CIP75|UBIN	2	2	1.21469	3	5	2.49464	2.05372
CD97	CD97 molecule	976	TM7LN1	2	2	1.21469	3	5	2.49464	2.05372
PSMD10	proteasome (prosome, macropain) 26S subunit, non-ATPase, 10	5716	dJ889N15.2|p28|p28(GANK)	2	2	1.21469	4	5	2.49464	2.05372
TUBG1	tubulin, gamma 1	7283	CDCBM4|GCP-1|TUBG|TUBGCP1	2	2	1.21469	4	5	2.49464	2.05372
WAS	Wiskott-Aldrich syndrome	7454	IMD2|SCNX|THC|THC1|WASP	2	2	1.21469	3	5	2.49464	2.05372
SPR	sepiapterin reductase (7,8-dihydrobiopterin:NADP+ oxidoreductase)	6697	SDR38C1	2	2	1.21469	4	5	2.49464	2.05372
NAA15	N(alpha)-acetyltransferase 15, NatA auxiliary subunit	80155	Ga19|NARG1|NAT1P|NATH|TBDN|TBDN100	6	12	4.95406	6	24	10.086	2.0359
EIF3L	eukaryotic translation initiation factor 3, subunit L	51386	EIF3EIP|EIF3S11|EIF3S6IP|HSPC021|HSPC025|MSTP005	9	21	8.32188	8	41	16.888	2.02935
SERBP1	SERPINE1 mRNA binding protein 1	26135	CHD3IP|HABP4L|PAI-RBP1|PAIRBP1	2	11	4.58	9	22	9.28635	2.02759
KRT17	keratin 17	3872	K17|PC|PC2|PCHC1	3	9	3.83195	4	18	7.68747	2.00615
RPL10A	ribosomal protein L10a	4736	CSA19|Csa-19|L10A|NEDD6	2	8	3.45798	4	16	6.88822	1.99198
CSDE1	cold shock domain containing E1, RNA-binding	7812	D1S155E|UNR	6	8	3.45798	14	16	6.88822	1.99198
QARS	glutaminyl-tRNA synthetase	5859	GLNRS|MSCCA|PRO2195	4	8	3.45798	11	16	6.88822	1.99198
IQGAP1	IQ motif containing GTPase activating protein 1	8826	HUMORFA01|SAR1|p195	35	111	42.1252	44	207	83.7969	1.98923
ARHGEF2	Rho/Rac guanine nucleotide exchange factor (GEF) 2	9181	GEF|GEF-H1|GEFH1|LFP40|P40	7	14	5.70227	9	27	11.2857	1.97915
NSF	N-ethylmaleimide-sensitive factor	4905	SKD2	7	13	5.32815	10	25	10.4858	1.96801
ATP1A1	ATPase, Na+/K+ transporting, alpha 1 polypeptide	476	-	15	25	9.81942	18	47	19.2909	1.96457
EIF3CL	eukaryotic translation initiation factor 3, subunit C-like	728689	-	8	18	7.19902	11	34	14.0861	1.95666
EIF3C	eukaryotic translation initiation factor 3, subunit C	8663	EIF3CL|EIF3S8|eIF3-p110	8	18	7.19902	11	34	14.0861	1.95666
DIAPH1	diaphanous-related formin 1	1729	DFNA1|DIA1|DRF1|LFHL1|hDIA1	11	18	7.19902	16	34	14.0861	1.95666
COPE	coatomer protein complex, subunit epsilon	11316	epsilon-COP	4	6	2.7101	9	12	5.29011	1.95199
UNC45A	unc-45 homolog A (C. elegans)	55898	GC-UNC45|GCUNC-45|GCUNC45|IRO039700|SMAP-1|SMAP1|UNC-45A	4	6	2.7101	4	12	5.29011	1.95199
RANGAP1	Ran GTPase activating protein 1	5905	Fug1|RANGAP|SD	5	6	2.7101	7	12	5.29011	1.95199
TPP2	tripeptidyl peptidase II	7174	TPP-2	10	23	9.07059	16	43	17.6889	1.95013
EIF3B	eukaryotic translation initiation factor 3, subunit B	8662	EIF3-ETA|EIF3-P110|EIF3-P116|EIF3S9|PRT1	7	17	6.82479	11	32	13.2858	1.94669
CNOT1	CCR4-NOT transcription complex, subunit 1	23019	CDC39|NOT1|NOT1H	5	11	4.58	10	21	8.88658	1.9403
RPL7A	ribosomal protein L7a	6130	L7A|SURF3|TRUP	4	16	6.45059	10	30	12.4856	1.93558
DNM2	dynamin 2	1785	CMT2M|CMTDI1|CMTDIB|DI-CMTB|DYN2|DYNII|LCCS5	9	15	6.07641	10	28	11.6856	1.92311
AP3D1	adaptor-related protein complex 3, delta 1 subunit	8943	ADTD|hBLVR	4	5	2.33621	5	10	4.49124	1.92245
EIF3K	eukaryotic translation initiation factor 3, subunit K	27335	EIF3-p28|EIF3S12|HSPC029|M9|MSTP001|PLAC-24|PLAC24|PRO1474|PTD001	5	5	2.33621	5	10	4.49124	1.92245
ARPC5	actin related protein 2/3 complex, subunit 5, 16kDa	10092	ARC16|dJ127C7.3|p16-Arc	4	5	2.33621	4	10	4.49124	1.92245
AP2A2	adaptor-related protein complex 2, alpha 2 subunit	161	ADTAB|CLAPA2|HIP-9|HIP9|HYPJ	3	5	2.33621	3	10	4.49124	1.92245
SH3KBP1	SH3-domain kinase binding protein 1	30011	CD2BP3|CIN85|GIG10|HSB-1|HSB1|MIG18	5	5	2.33621	6	10	4.49124	1.92245
DNM1L	dynamin 1-like	10059	DLP1|DRP1|DVLP|DYMPLE|EMPF|HDYNIV	7	14	5.70227	8	26	10.8857	1.90902
RPL17	ribosomal protein L17	6139	L17|PD-1|RPL23	3	9	3.83195	4	17	7.28783	1.90186
RPL17-C18orf32	RPL17-C18orf32 readthrough	100526842	-	3	9	3.83195	4	17	7.28783	1.90186
ARHGAP4	Rho GTPase activating protein 4	393	C1|RGC1|RhoGAP4|SrGAP4|p115	6	9	3.83195	6	17	7.28783	1.90186
KRT5	keratin 5	3852	CK5|DDD|DDD1|EBS2|K5|KRT5A	7	27	10.5684	9	49	20.0922	1.90116
TMED9	transmembrane emp24 protein transport domain containing 9	54732	GMP25|HSGP25L2G|p25	2	4	1.96234	3	8	3.6925	1.88168
DNM3	dynamin 3	26052	Dyna III	3	4	1.96234	2	8	3.6925	1.88168
PRPS2	phosphoribosyl pyrophosphate synthetase 2	5634	PRSII	3	4	1.96234	5	8	3.6925	1.88168
DLAT	dihydrolipoamide S-acetyltransferase	1737	DLTA|PDC-E2|PDCE2	4	4	1.96234	6	8	3.6925	1.88168
SRP54	signal recognition particle 54kDa	6729	-	4	4	1.96234	5	8	3.6925	1.88168
PABPC4	poly(A) binding protein, cytoplasmic 4 (inducible form)	8761	APP-1|APP1|PABP4|iPABP	8	37	14.3147	13	65	26.5066	1.8517
RPL6	ribosomal protein L6	6128	L6|SHUJUN-2|TAXREB107|TXREB1	6	7	3.08403	7	13	5.68959	1.84486
RPL34	ribosomal protein L34	6164	L34	2	3	1.5885	3	6	2.89389	1.82177
RRM1	ribonucleotide reductase M1	6240	R1|RIR1|RR1	2	3	1.5885	5	6	2.89389	1.82177
NDUFAF3	NADH dehydrogenase (ubiquinone) complex I, assembly factor 3	25915	2P1|C3orf60|E3-3	3	3	1.5885	4	6	2.89389	1.82177
LRRC47	leucine rich repeat containing 47	57470	-	3	3	1.5885	4	6	2.89389	1.82177
ALAD	aminolevulinate dehydratase	210	ALADH|PBGS	3	3	1.5885	4	6	2.89389	1.82177
DYNC1LI1	dynein, cytoplasmic 1, light intermediate chain 1	51143	DNCLI1|LIC1	3	3	1.5885	4	6	2.89389	1.82177
TUBGCP3	tubulin, gamma complex associated protein 3	10426	104p|GCP3|Grip104|SPBC98|Spc98|Spc98p	2	3	1.5885	3	6	2.89389	1.82177
ELMO1	engulfment and cell motility 1	9844	CED-12|CED12|ELMO-1	3	3	1.5885	4	6	2.89389	1.82177
LTA4H	leukotriene A4 hydrolase	4048	-	2	3	1.5885	6	6	2.89389	1.82177
CLPP	caseinolytic mitochondrial matrix peptidase proteolytic subunit	8192	PRLTS3	2	3	1.5885	4	6	2.89389	1.82177
LACTB2	lactamase, beta 2	51110	-	2	3	1.5885	5	6	2.89389	1.82177
COX4I1	cytochrome c oxidase subunit IV isoform 1	1327	COX4|COX4-1|COXIV	2	3	1.5885	4	6	2.89389	1.82177
CARS	cysteinyl-tRNA synthetase	833	CARS1|CYSRS|MGC:11246	2	3	1.5885	6	6	2.89389	1.82177
PPP6R1	protein phosphatase 6, regulatory subunit 1	22870	KIAA1115|PP6R1|SAP190|SAPS1	3	3	1.5885	4	6	2.89389	1.82177
NAGA	N-acetylgalactosaminidase, alpha-	4668	D22S674|GALB	2	3	1.5885	4	6	2.89389	1.82177
SRP72	signal recognition particle 72kDa	6731	BMFF|BMFS1|HEL103	3	3	1.5885	2	6	2.89389	1.82177
PPP2R2A	protein phosphatase 2, regulatory subunit B, alpha	5520	B55A|B55ALPHA|PR52A|PR55A	3	3	1.5885	6	6	2.89389	1.82177
FAF1	Fas (TNFRSF6) associated factor 1	11124	HFAF1s|UBXD12|UBXN3A|hFAF1	3	3	1.5885	5	6	2.89389	1.82177
PTPRC	protein tyrosine phosphatase, receptor type, C	5788	B220|CD45|CD45R|GP180|L-CA|LCA|LY5|T200	8	13	5.32815	11	23	9.68615	1.81792
RPL23	ribosomal protein L23	9349	L23|rpL17	3	13	5.32815	5	23	9.68615	1.81792
ACACA	acetyl-CoA carboxylase alpha	31	ACAC|ACACAD|ACC|ACC1|ACCA	5	6	2.7101	10	11	4.89066	1.8046
YBX3	Y box binding protein 3	8531	CSDA|CSDA1|DBPA|ZONAB	4	6	2.7101	5	11	4.89066	1.8046
FKBP4	FK506 binding protein 4, 59kDa	2288	FKBP51|FKBP52|FKBP59|HBI|Hsp56|PPIase|p52	3	6	2.7101	6	11	4.89066	1.8046
KRT19	keratin 19	3880	CK19|K19|K1CS	3	9	3.83195	3	16	6.88822	1.79757
RPS19	ribosomal protein S19	6223	DBA|DBA1|S19	5	9	3.83195	7	16	6.88822	1.79757
RPL23A	ribosomal protein L23a	6147	L23A|MDA20	4	9	3.83195	7	16	6.88822	1.79757
CCT6B	chaperonin containing TCP1, subunit 6B (zeta 2)	10693	CCT-zeta-2|CCTZ-2|Cctz2|TCP-1-zeta-2|TSA303	3	9	3.83195	5	16	6.88822	1.79757
COPB2	coatomer protein complex, subunit beta 2 (beta prime)	9276	beta'-COP	7	18	7.19902	12	31	12.8857	1.78992
NARS	asparaginyl-tRNA synthetase	4677	ASNRS|NARS1	10	24	9.44499	12	41	16.888	1.78804
LARS	leucyl-tRNA synthetase	51520	HSPC192|LARS1|LEURS|LEUS|LFIS|LRS|PIG44|RNTLS|hr025Cl	14	40	15.4392	18	67	27.309	1.76881
PYGL	phosphorylase, glycogen, liver	5836	GSD6	7	14	5.70227	9	24	10.086	1.76877
EIF5B	eukaryotic translation initiation factor 5B	9669	IF2	4	8	3.45798	9	14	6.0891	1.76089
APRT	adenine phosphoribosyltransferase	353	AMP|APRTD	5	8	3.45798	7	14	6.0891	1.76089
PDXK	pyridoxal (pyridoxine, vitamin B6) kinase	8566	C21orf124|C21orf97|HEL-S-1a|PKH|PNK	4	5	2.33621	5	9	4.09186	1.75149
ITGAL	integrin, alpha L (antigen CD11A (p180), lymphocyte function-associated antigen 1; alpha polypeptide)	3683	CD11A|LFA-1|LFA1A	3	5	2.33621	4	9	4.09186	1.75149
TMEM189-UBE2V1	TMEM189-UBE2V1 readthrough	387522	CROC-1B|CROC1B|KUA-UEV	3	5	2.33621	3	9	4.09186	1.75149
UBE2V1	ubiquitin-conjugating enzyme E2 variant 1	7335	CIR1|CROC-1|CROC1|UBE2V|UEV-1|UEV1|UEV1A	3	5	2.33621	3	9	4.09186	1.75149
MAN2B1	mannosidase, alpha, class 2B, member 1	4125	LAMAN|MANB	4	5	2.33621	6	9	4.09186	1.75149
UBE2V2	ubiquitin-conjugating enzyme E2 variant 2	7336	DDVIT1|DDVit-1|EDAF-1|EDPF-1|EDPF1|MMS2|UEV-2|UEV2	3	5	2.33621	3	9	4.09186	1.75149
SEPT7	septin 7	989	CDC10|CDC3|NBLA02942|SEPT7A	2	5	2.33621	4	9	4.09186	1.75149
MTHFD1	methylenetetrahydrofolate dehydrogenase (NADP+ dependent) 1, methenyltetrahydrofolate cyclohydrolase, formyltetrahydrofolate synthetase	4522	MTHFC|MTHFD	18	38	14.6895	23	63	25.7044	1.74985
PFKP	phosphofructokinase, platelet	5214	ATP-PFK|PFK-C|PFK-P|PFKF	8	32	12.4412	13	53	21.695	1.74381
SLC3A2	solute carrier family 3 (amino acid transporter heavy chain), member 2	6520	4F2|4F2HC|4T2HC|CD98|CD98HC|MDU1|NACAE	6	10	4.20596	6	17	7.28783	1.73274
RPLP0	ribosomal protein, large, P0	6175	L10E|LP0|P0|PRLP0|RPP0	8	31	12.0666	10	51	20.8935	1.73152
RDX	radixin	5962	DFNB24	8	36	13.94	9	59	24.1002	1.72886
RPS9	ribosomal protein S9	6203	S9	4	15	6.07641	7	25	10.4858	1.72566
DPYSL2	dihydropyrimidinase-like 2	1808	CRMP-2|CRMP2|DHPRP2|DRP-2|DRP2|N2A3|ULIP-2|ULIP2	9	15	6.07641	13	25	10.4858	1.72566
PAFAH1B1	platelet-activating factor acetylhydrolase 1b, regulatory subunit 1 (45kDa)	5048	LIS1|LIS2|MDCR|MDS|PAFAH	2	2	1.21469	3	4	2.09541	1.72506
ACACB	acetyl-CoA carboxylase beta	32	ACC2|ACCB|HACC275	2	2	1.21469	4	4	2.09541	1.72506
CASP1	caspase 1, apoptosis-related cysteine peptidase	834	ICE|IL1BC|P45	2	2	1.21469	3	4	2.09541	1.72506
MTHFD2	methylenetetrahydrofolate dehydrogenase (NADP+ dependent) 2, methenyltetrahydrofolate cyclohydrolase	10797	NMDMC	2	2	1.21469	4	4	2.09541	1.72506
SORD	sorbitol dehydrogenase	6652	HEL-S-95n|SORD1	2	2	1.21469	2	4	2.09541	1.72506
HEXB	hexosaminidase B (beta polypeptide)	3074	ENC-1AS|HEL-248	2	2	1.21469	2	4	2.09541	1.72506
LNPEP	leucyl/cystinyl aminopeptidase	4012	CAP|IRAP|P-LAP|PLAP	2	2	1.21469	3	4	2.09541	1.72506
SNX12	sorting nexin 12	29934	-	2	2	1.21469	3	4	2.09541	1.72506
GSR	glutathione reductase	2936	HEL-75	2	2	1.21469	2	4	2.09541	1.72506
SH3GLB1	SH3-domain GRB2-like endophilin B1	51100	Bif-1|PPP1R70|dJ612B15.2	2	2	1.21469	4	4	2.09541	1.72506
IVD	isovaleryl-CoA dehydrogenase	3712	ACAD2	2	2	1.21469	2	4	2.09541	1.72506
MRPL12	mitochondrial ribosomal protein L12	6182	5c5-2|L12mt|MRP-L31/34|MRPL7|MRPL7/L12|RPML12	2	2	1.21469	4	4	2.09541	1.72506
SPATA5	spermatogenesis associated 5	166378	AFG2|SPAF	2	2	1.21469	3	4	2.09541	1.72506
ACBD3	acyl-CoA binding domain containing 3	64746	GCP60|GOCAP1|GOLPH1|PAP7	2	2	1.21469	3	4	2.09541	1.72506
PITPNB	phosphatidylinositol transfer protein, beta	23760	PI-TP-beta|PtdInsTP|VIB1B	2	2	1.21469	4	4	2.09541	1.72506
PHPT1	phosphohistidine phosphatase 1	29085	CGI-202|HEL-S-132P|HSPC141|PHP14	2	2	1.21469	4	4	2.09541	1.72506
STK4	serine/threonine kinase 4	6789	KRS2|MST1|TIIAC|YSK3	2	2	1.21469	3	4	2.09541	1.72506
KRT24	keratin 24	192666	K24|KA24	2	7	3.08403	2	12	5.29011	1.71533
EIF3D	eukaryotic translation initiation factor 3, subunit D	8664	EIF3S7|eIF3-p66|eIF3-zeta	2	7	3.08403	2	12	5.29011	1.71533
GNB2	guanine nucleotide binding protein (G protein), beta polypeptide 2	2783	-	5	7	3.08403	7	12	5.29011	1.71533
CYFIP1	cytoplasmic FMR1 interacting protein 1	23191	P140SRA-1|SHYC|SRA-1|SRA1	5	12	4.95406	8	20	8.48685	1.71311
FARSA	phenylalanyl-tRNA synthetase, alpha subunit	2193	CML33|FARSL|FARSLA|FRSA|PheHA	6	12	4.95406	8	20	8.48685	1.71311
RPS16	ribosomal protein S16	6217	S16	7	17	6.82479	4	28	11.6856	1.71223
GPI	glucose-6-phosphate isomerase	2821	AMF|GNPI|NLK|PGI|PHI|SA-36|SA36	4	14	5.70227	5	23	9.68615	1.69865
AGPS	alkylglycerone phosphate synthase	8540	ADAP-S|ADAS|ADHAPS|ADPS|ALDHPSY	4	9	3.83195	4	15	6.48864	1.6933
CAD	carbamoyl-phosphate synthetase 2, aspartate transcarbamylase, and dihydroorotase	790	-	9	21	8.32188	14	34	14.0861	1.69265
VARS	valyl-tRNA synthetase	7407	G7A|VARS1|VARS2	14	46	17.6888	21	73	29.7169	1.67998
SEC23B	Sec23 homolog B (S. cerevisiae)	10483	CDA-II|CDAII|CDAN2|HEMPAS	3	11	4.58	5	18	7.68747	1.67849
ATP1A3	ATPase, Na+/K+ transporting, alpha 3 polypeptide	478	AHC2|DYT12|RDP	7	11	4.58	7	18	7.68747	1.67849
RPL26L1	ribosomal protein L26-like 1	51121	RPL26P1	3	4	1.96234	3	7	3.29318	1.67819
DNAJC13	DnaJ (Hsp40) homolog, subfamily C, member 13	23317	RME8	3	4	1.96234	7	7	3.29318	1.67819
TSNAX	translin-associated factor X	7257	TRAX	4	4	1.96234	5	7	3.29318	1.67819
PCK2	phosphoenolpyruvate carboxykinase 2 (mitochondrial)	5106	PEPCK|PEPCK-M|PEPCK2	4	4	1.96234	5	7	3.29318	1.67819
MUT	methylmalonyl CoA mutase	4594	MCM	4	4	1.96234	4	7	3.29318	1.67819
HMGCS1	3-hydroxy-3-methylglutaryl-CoA synthase 1 (soluble)	3157	HMGCS	3	4	1.96234	6	7	3.29318	1.67819
GSTO1	glutathione S-transferase omega 1	9446	GSTO 1-1|GSTTLp28|HEL-S-21|P28|SPG-R	3	4	1.96234	6	7	3.29318	1.67819
LOC391722	myosin regulatory light chain 12B-like	391722	-	2	4	1.96234	3	7	3.29318	1.67819
HLA-B	major histocompatibility complex, class I, B	3106	AS|HLAB|SPDA1	2	4	1.96234	3	7	3.29318	1.67819
ATP6V1E1	ATPase, H+ transporting, lysosomal 31kDa, V1 subunit E1	529	ATP6E|ATP6E2|ATP6V1E|P31|Vma4	4	4	1.96234	5	7	3.29318	1.67819
GLUD1	glutamate dehydrogenase 1	2746	GDH|GDH1|GLUD	5	20	7.94756	13	32	13.2858	1.67168
SCP2	sterol carrier protein 2	6342	NLTP|NSL-TP|SCP-2|SCP-CHI|SCP-X|SCPX	6	13	5.32815	14	21	8.88658	1.66786
EIF4A2	eukaryotic translation initiation factor 4A2	1974	BM-010|DDX2B|EIF4A|EIF4F|eIF-4A-II|eIF4A-II	9	47	18.0639	9	74	30.1184	1.66732
GCN1L1	GCN1 general control of amino-acid synthesis 1-like 1 (yeast)	10985	GCN1|GCN1L|PRIC295	17	33	12.8158	25	52	21.2943	1.66156
ANXA2	annexin A2	302	ANX2|ANX2L4|CAL1H|HEL-S-270|LIP2|LPC2|LPC2D|P36|PAP-IV	12	24	9.44499	11	38	15.687	1.66088
ARCN1	archain 1	372	COPD	7	15	6.07641	6	24	10.086	1.65986
CBL	Cbl proto-oncogene, E3 ubiquitin protein ligase	867	C-CBL|CBL2|FRA11B|NSLL|RNF55	5	6	2.7101	5	10	4.49124	1.65722
YBX2	Y box binding protein 2	51087	CONTRIN|CSDA3|DBPC|MSY2	4	6	2.7101	4	10	4.49124	1.65722
LOC102724737	40S ribosomal protein S8-like	102724737	-	2	6	2.7101	3	10	4.49124	1.65722
PHB2	prohibitin 2	11331	BAP|BCAP37|Bap37|PNAS-141|REA|p22	5	6	2.7101	7	10	4.49124	1.65722
PPP1R7	protein phosphatase 1, regulatory subunit 7	5510	SDS22	6	6	2.7101	7	10	4.49124	1.65722
TUBAL3	tubulin, alpha-like 3	79861	-	3	6	2.7101	3	10	4.49124	1.65722
EIF3E	eukaryotic translation initiation factor 3, subunit E	3646	EIF3-P48|EIF3S6|INT6|eIF3-p46	4	17	6.82479	9	27	11.2857	1.65363
HCLS1	hematopoietic cell-specific Lyn substrate 1	3059	CTTNL|HS1|lckBP1|p75	9	19	7.57328	10	30	12.4856	1.64864
INPP5D	inositol polyphosphate-5-phosphatase, 145kDa	3635	SHIP|SHIP-1|SHIP1|SIP-145|hp51CN|p150Ship	5	8	3.45798	7	13	5.68959	1.64535
RPL24	ribosomal protein L24	6152	HEL-S-310|L24	2	10	4.20596	2	16	6.88822	1.63773
RPLP2	ribosomal protein, large, P2	6181	D11S2243E|LP2|P2|RPP2	4	10	4.20596	6	16	6.88822	1.63773
EEA1	early endosome antigen 1	8411	MST105|MSTP105|ZFYVE2	7	10	4.20596	14	16	6.88822	1.63773
COLGALT1	collagen beta(1-O)galactosyltransferase 1	79709	GLT25D1	6	16	6.45059	7	25	10.4858	1.62556
MYO1F	myosin IF	4542	-	6	18	7.19902	7	28	11.6856	1.62322
GNAI2	guanine nucleotide binding protein (G protein), alpha inhibiting activity polypeptide 2	2771	GIP|GNAI2B|H_LUCA15.1|H_LUCA16.1	8	22	8.69622	8	34	14.0861	1.61979
COPA	coatomer protein complex, subunit alpha	1314	HEP-COP	10	24	9.44499	14	37	15.2867	1.6185
KRT6C	keratin 6C	286887	K6E|KRT6E|PPKNEFD	7	32	12.4412	5	49	20.0922	1.61497
VPS35	vacuolar protein sorting 35 homolog (S. cerevisiae)	55737	MEM3|PARK17	10	38	14.6895	15	58	23.6993	1.61335
RPS3A	ribosomal protein S3A	6189	FTE1|MFTL|S3A	4	35	13.5652	9	53	21.695	1.59931
PSMC3	proteasome (prosome, macropain) 26S subunit, ATPase, 3	5702	TBP1	12	17	6.82479	16	26	10.8857	1.59503
EIF4A1	eukaryotic translation initiation factor 4A1	1973	DDX2A|EIF-4A|EIF4A|eIF-4A-I|eIF4A-I	14	68	25.9463	16	102	41.3716	1.59451
PSME1	proteasome (prosome, macropain) activator subunit 1 (PA28 alpha)	5720	IFI5111|PA28A|PA28alpha|REGalpha	8	13	5.32815	11	20	8.48685	1.59283
SMAP2	small ArfGAP2	64744	SMAP1L	5	13	5.32815	7	20	8.48685	1.59283
GAA	glucosidase, alpha; acid	2548	LYAG	7	13	5.32815	10	20	8.48685	1.59283
RPL15	ribosomal protein L15	6138	DBA12|EC45|L15|RPL10|RPLY10|RPYL10	4	9	3.83195	5	14	6.0891	1.58903
APEH	acylaminoacyl-peptide hydrolase	327	AARE|ACPH|APH|D3F15S2|D3S48E|DNF15S2|OPH	5	9	3.83195	7	14	6.0891	1.58903
LYN	LYN proto-oncogene, Src family tyrosine kinase	4067	JTK8|p53Lyn|p56Lyn	4	7	3.08403	4	11	4.89066	1.5858
ATP5H	ATP synthase, H+ transporting, mitochondrial Fo complex, subunit d	10476	ATPQ	7	7	3.08403	7	11	4.89066	1.5858
ATXN10	ataxin 10	25814	E46L|HUMEEP|SCA10	4	7	3.08403	6	11	4.89066	1.5858
EIF5A	eukaryotic translation initiation factor 5A	1984	EIF-5A|EIF5A1|eIF5AI	6	7	3.08403	7	11	4.89066	1.5858
KRT6A	keratin 6A	3853	CK6A|CK6C|CK6D|K6A|K6C|K6D|KRT6C|KRT6D|PC3	7	34	13.1905	6	51	20.8935	1.58398
RPL26	ribosomal protein L26	6154	DBA11|L26	4	5	2.33621	4	8	3.6925	1.58055
AFG3L2	AFG3-like AAA ATPase 2	10939	SCA28|SPAX5	5	5	2.33621	5	8	3.6925	1.58055
PAK3	p21 protein (Cdc42/Rac)-activated kinase 3	5063	CDKN1A|MRX30|MRX47|OPHN3|PAK3beta|bPAK|hPAK3	4	5	2.33621	5	8	3.6925	1.58055
ALDH18A1	aldehyde dehydrogenase 18 family, member A1	5832	ARCL3A|GSAS|P5CS|PYCS	3	5	2.33621	4	8	3.6925	1.58055
OPA1	optic atrophy 1 (autosomal dominant)	4976	MGM1|NPG|NTG|largeG	4	5	2.33621	6	8	3.6925	1.58055
ARPC4-TTLL3	ARPC4-TTLL3 readthrough	100526693	-	4	26	10.1939	4	39	16.0873	1.57813
RPS14	ribosomal protein S14	6208	EMTB|S14	4	22	8.69622	8	33	13.6859	1.57378
NDUFB10	NADH dehydrogenase (ubiquinone) 1 beta subcomplex, 10, 22kDa	4716	PDSW	3	3	1.5885	3	5	2.49464	1.57043
COX5A	cytochrome c oxidase subunit Va	9377	COX|COX-VA|VA	2	3	1.5885	4	5	2.49464	1.57043
IKBKG	inhibitor of kappa light polypeptide gene enhancer in B-cells, kinase gamma	8517	AMCBX1|FIP-3|FIP3|Fip3p|IKK-gamma|IP|IP1|IP2|IPD2|NEMO|ZC2HC9	2	3	1.5885	4	5	2.49464	1.57043
CKAP4	cytoskeleton-associated protein 4	10970	CLIMP-63|ERGIC-63|p63	3	3	1.5885	5	5	2.49464	1.57043
ACOT1	acyl-CoA thioesterase 1	641371	ACH2|CTE-1|LACH2	2	3	1.5885	2	5	2.49464	1.57043
HIBADH	3-hydroxyisobutyrate dehydrogenase	11112	NS5ATP1	3	3	1.5885	4	5	2.49464	1.57043
IPO4	importin 4	79711	Imp4	2	3	1.5885	3	5	2.49464	1.57043
UBQLN2	ubiquilin 2	29978	ALS15|CHAP1|DSK2|N4BP4|PLIC2	3	3	1.5885	3	5	2.49464	1.57043
APOA1BP	apolipoprotein A-I binding protein	128240	AIBP|YJEFN1	2	3	1.5885	2	5	2.49464	1.57043
CDK5RAP3	CDK5 regulatory subunit associated protein 3	80279	C53|HSF-27|IC53|LZAP|MST016|OK/SW-cl.114|PP1553	2	3	1.5885	5	5	2.49464	1.57043
DNAJA2	DnaJ (Hsp40) homolog, subfamily A, member 2	10294	CPR3|DJ3|DJA2|DNAJ|DNJ3|HIRIP4|PRO3015|RDJ2	3	3	1.5885	4	5	2.49464	1.57043
LAMTOR1	late endosomal/lysosomal adaptor, MAPK and MTOR activator 1	55004	C11orf59|PDRO|Ragulator1|p18|p27RF-Rho	2	3	1.5885	2	5	2.49464	1.57043
CLINT1	clathrin interactor 1	9685	CLINT|ENTH|EPN4|EPNR	3	3	1.5885	3	5	2.49464	1.57043
LRRC59	leucine rich repeat containing 59	55379	p34	3	3	1.5885	5	5	2.49464	1.57043
MANF	mesencephalic astrocyte-derived neurotrophic factor	7873	ARMET|ARP	3	3	1.5885	4	5	2.49464	1.57043
UBAP2L	ubiquitin associated protein 2-like	9898	NICE-4	7	14	5.70227	5	21	8.88658	1.55843
PSMD11	proteasome (prosome, macropain) 26S subunit, non-ATPase, 11	5717	Rpn6|S9|p44.5	7	14	5.70227	10	21	8.88658	1.55843
MYL12B	myosin, light chain 12B, regulatory	103910	MLC-B|MRLC2	6	14	5.70227	8	21	8.88658	1.55843
MYL12A	myosin, light chain 12A, regulatory, non-sarcomeric	10627	HEL-S-24|MLCB|MRCL3|MRLC3|MYL2B	6	14	5.70227	8	21	8.88658	1.55843
KRT14	keratin 14	3861	CK14|EBS3|EBS4|K14|NFJ	7	23	9.07059	7	34	14.0861	1.55294
MYO18A	myosin XVIIIA	399687	MYSPDZ|SPR210	15	23	9.07059	19	34	14.0861	1.55294
ACTN2	actinin, alpha 2	88	CMD1AA	13	43	16.5639	14	63	25.7044	1.55183
RPL8	ribosomal protein L8	6132	L8	3	12	4.95406	6	18	7.68747	1.55175
ARHGDIB	Rho GDP dissociation inhibitor (GDI) beta	397	D4|GDIA2|GDID4|LYGDI|Ly-GDI|RAP1GN1|RhoGDI2	5	12	4.95406	9	18	7.68747	1.55175
ARPC4	actin related protein 2/3 complex, subunit 4, 20kDa	10093	ARC20|P20-ARC	5	28	10.9429	5	41	16.888	1.54329
VAMP8	vesicle-associated membrane protein 8	8673	EDB|VAMP-8	6	10	4.20596	6	15	6.48864	1.54273
CAPZA2	capping protein (actin filament) muscle Z-line, alpha 2	830	CAPPA2|CAPZ	6	10	4.20596	9	15	6.48864	1.54273
RPSA	ribosomal protein SA	3921	37LRP|67LR|ICAS|LAMBR|LAMR1|LBP|LBP/p40|LRP|LRP/LR|NEM/1CHD4|SA|lamR|p40	9	60	22.942	11	87	35.3399	1.5404
TARS	threonyl-tRNA synthetase	6897	ThrRS	7	26	10.1939	12	38	15.687	1.53886
EIF2S2	eukaryotic translation initiation factor 2, subunit 2 beta, 38kDa	8894	EIF2|EIF2B|EIF2beta|PPP1R67|eIF-2-beta	4	8	3.45798	5	12	5.29011	1.52983
GARS	glycyl-tRNA synthetase	2617	CMT2D|DSMAV|GlyRS|HMN5|SMAD1	3	8	3.45798	4	12	5.29011	1.52983
EPS15	epidermal growth factor receptor pathway substrate 15	2060	AF-1P|AF1P|MLLT5	8	8	3.45798	6	12	5.29011	1.52983
ATP5O	ATP synthase, H+ transporting, mitochondrial F1 complex, O subunit	539	ATPO|OSCP	4	8	3.45798	6	12	5.29011	1.52983
KARS	lysyl-tRNA synthetase	3735	CMTRIB|DFNB89|KARS1|KARS2|KRS	7	22	8.69622	11	32	13.2858	1.52777
KRT16	keratin 16	3868	CK16|FNEPPK|K16|K1CP|KRT16A|NEPPK|PC1	5	20	7.94756	6	29	12.0856	1.52067
AARS	alanyl-tRNA synthetase	16	CMT2N	29	58	22.1912	33	83	33.7327	1.52009
ATP1A4	ATPase, Na+/K+ transporting, alpha 4 polypeptide	480	ATP1A1|ATP1AL2	2	6	2.7101	2	9	4.09186	1.50985
G3BP2	GTPase activating protein (SH3 domain) binding protein 2	9908	-	3	6	2.7101	3	9	4.09186	1.50985
EIF3H	eukaryotic translation initiation factor 3, subunit H	8667	EIF3S3|eIF3-gamma|eIF3-p40	2	6	2.7101	4	9	4.09186	1.50985
AIFM1	apoptosis-inducing factor, mitochondrion-associated, 1	9131	AIF|CMT2D|CMTX4|COWCK|COXPD6|NADMR|NAMSD|PDCD8	2	6	2.7101	3	9	4.09186	1.50985
SWAP70	SWAP switching B-cell complex 70kDa subunit	23075	SWAP-70	5	6	2.7101	4	9	4.09186	1.50985
IDH1	isocitrate dehydrogenase 1 (NADP+), soluble	3417	HEL-216|HEL-S-26|IDCD|IDH|IDP|IDPC|PICD	7	11	4.58	12	16	6.88822	1.50398
RPL13A	ribosomal protein L13a	23521	L13A|TSTA1	2	16	6.45059	4	23	9.68615	1.50159
PAICS	phosphoribosylaminoimidazole carboxylase, phosphoribosylaminoimidazole succinocarboxamide synthetase	10606	ADE2|ADE2H1|AIRC|PAIS	10	36	13.94	12	51	20.8935	1.49882
KRT10	keratin 10	3858	BCIE|BIE|CK10|EHK|K10|KPP	22	175	66.3024	22	245	99.2393	1.49677
DECR1	2,4-dienoyl CoA reductase 1, mitochondrial	1666	DECR|NADPH|SDR18C1	5	14	5.70227	6	20	8.48685	1.48833
CACYBP	calcyclin binding protein	27101	GIG5|S100A6BP|SIP	7	14	5.70227	14	20	8.48685	1.48833
ATP1A2	ATPase, Na+/K+ transporting, alpha 2 polypeptide	477	FHM2|MHP2	5	9	3.83195	5	13	5.68959	1.48477
SEC22B	SEC22 vesicle trafficking protein homolog B (S. cerevisiae) (gene/pseudogene)	9554	ERS-24|SEC22L1	3	9	3.83195	4	13	5.68959	1.48477
ACTN3	actinin, alpha 3	89	-	10	22	8.69622	10	31	12.8857	1.48176
NCAPD2	non-SMC condensin I complex, subunit D2	9918	CAP-D2|CNAP1|hCAP-D2	2	4	1.96234	4	6	2.89389	1.47471
VAMP3	vesicle-associated membrane protein 3	9341	CEB	3	4	1.96234	3	6	2.89389	1.47471
UCHL3	ubiquitin carboxyl-terminal esterase L3 (ubiquitin thiolesterase)	7347	UCH-L3	3	4	1.96234	5	6	2.89389	1.47471
PSMB8	proteasome (prosome, macropain) subunit, beta type, 8	5696	ALDD|D6S216|D6S216E|JMP|LMP7|NKJO|PSMB5i|RING10	2	4	1.96234	3	6	2.89389	1.47471
ZPR1	ZPR1 zinc finger	8882	ZNF259	4	4	1.96234	6	6	2.89389	1.47471
CYC1	cytochrome c-1	1537	MC3DN6|UQCR4	2	4	1.96234	3	6	2.89389	1.47471
VTA1	vesicle (multivesicular body) trafficking 1	51534	C6orf55|DRG-1|DRG1|LIP5|My012|SBP1	3	4	1.96234	3	6	2.89389	1.47471
EIF5AL1	eukaryotic translation initiation factor 5A-like 1	143244	EIF5AP1|bA342M3.3	4	4	1.96234	4	6	2.89389	1.47471
ESYT2	extended synaptotagmin-like protein 2	57488	CHR2SYT|E-Syt2|FAM62B	7	12	4.95406	5	17	7.28783	1.47108
TPM4	tropomyosin 4	7171	HEL-S-108	7	12	4.95406	13	17	7.28783	1.47108
MTDH	metadherin	92140	3D3|AEG-1|AEG1|LYRIC|LYRIC/3D3	4	15	6.07641	4	21	8.88658	1.46247
CYB5R3	cytochrome b5 reductase 3	1727	B5R|DIA1	3	7	3.08403	5	10	4.49124	1.45629
AP2A1	adaptor-related protein complex 2, alpha 1 subunit	160	ADTAA|AP2-ALPHA|CLAPA1	4	7	3.08403	3	10	4.49124	1.45629
IPO9	importin 9	55705	Imp9	3	7	3.08403	5	10	4.49124	1.45629
GRB2	growth factor receptor-bound protein 2	2885	ASH|EGFRBP-GRB2|Grb3-3|MST084|MSTP084|NCKAP2	5	7	3.08403	7	10	4.49124	1.45629
GRIPAP1	GRIP1 associated protein 1	56850	GRASP-1	7	7	3.08403	7	10	4.49124	1.45629
STXBP2	syntaxin binding protein 2	6813	FHL5|Hunc18b|MUNC18-2|UNC18-2|UNC18B|pp10122	5	7	3.08403	5	10	4.49124	1.45629
CMPK1	cytidine monophosphate (UMP-CMP) kinase 1, cytosolic	51727	CK|CMK|CMPK|UMK|UMP-CMPK|UMPK	6	7	3.08403	8	10	4.49124	1.45629
EIF3A	eukaryotic translation initiation factor 3, subunit A	8661	EIF3|EIF3S10|P167|TIF32|eIF3-p170|eIF3-theta|p180|p185	15	41	15.814	20	56	22.8975	1.44792
DAD1	defender against cell death 1	1603	OST2	3	10	4.20596	3	14	6.0891	1.44773
EPB41L2	erythrocyte membrane protein band 4.1-like 2	2037	4.1-G|4.1G	8	10	4.20596	7	14	6.0891	1.44773
TPT1	tumor protein, translationally-controlled 1	7178	HRF|TCTP|p02|p23	5	10	4.20596	7	14	6.0891	1.44773
PSMA5	proteasome (prosome, macropain) subunit, alpha type, 5	5686	PSC5|ZETA	6	10	4.20596	5	14	6.0891	1.44773
ETFA	electron-transfer-flavoprotein, alpha polypeptide	2108	EMA|GA2|MADD	6	10	4.20596	12	14	6.0891	1.44773
MSN	moesin	4478	HEL70	22	131	49.6681	23	177	71.6389	1.44235
UPF1	UPF1 regulator of nonsense transcripts homolog (yeast)	5976	HUPF1|NORF1|RENT1|pNORF1|smg-2	6	16	6.45059	7	22	9.28635	1.43961
RPL13	ribosomal protein L13	6137	BBC1|D16S444E|D16S44E|L13	6	19	7.57328	7	26	10.8857	1.43739
AP2B1	adaptor-related protein complex 2, beta 1 subunit	163	ADTB2|AP105B|AP2-BETA|CLAPB1	10	19	7.57328	11	26	10.8857	1.43739
ANXA6	annexin A6	309	ANX6|CBP68	21	94	35.7227	27	126	51.0373	1.42871
RPL4	ribosomal protein L4	6124	L4	6	17	6.82479	8	23	9.68615	1.41926
PAK2	p21 protein (Cdc42/Rac)-activated kinase 2	5062	PAK65|PAKgamma	10	14	5.70227	10	19	8.08714	1.41823
AK2	adenylate kinase 2	204	ADK2|AK 2	7	14	5.70227	7	19	8.08714	1.41823
COTL1	coactosin-like F-actin binding protein 1	23406	CLP	5	11	4.58	6	15	6.48864	1.41674
NME1	NME/NM23 nucleoside diphosphate kinase 1	4830	AWD|GAAD|NB|NBS|NDKA|NDPK-A|NDPKA|NM23|NM23-H1	6	11	4.58	7	15	6.48864	1.41674
ITGA5	integrin, alpha 5 (fibronectin receptor, alpha polypeptide)	3678	CD49e|FNRA|VLA5A	7	8	3.45798	7	11	4.89066	1.41431
PSAT1	phosphoserine aminotransferase 1	29968	EPIP|PSA|PSAT	5	8	3.45798	6	11	4.89066	1.41431
ANPEP	alanyl (membrane) aminopeptidase	290	APN|CD13|GP150|LAP1|P150|PEPN	12	33	12.8158	14	44	18.0893	1.41148
FLNB	filamin B, beta	2317	ABP-278|ABP-280|AOI|FH1|FLN-B|FLN1L|LRS1|SCT|TABP|TAP	25	30	11.692	28	40	16.4876	1.41017
SFXN3	sideroflexin 3	81855	BA108L7.2|SFX3	2	5	2.33621	5	7	3.29318	1.40963
NCKAP1L	NCK-associated protein 1-like	3071	HEM1	4	5	2.33621	3	7	3.29318	1.40963
TSN	translin	7247	BCLF-1|C3PO|RCHF1|REHF-1|TBRBP|TRSLN	3	5	2.33621	3	7	3.29318	1.40963
NUCB2	nucleobindin 2	4925	HEL-S-109|NEFA	4	5	2.33621	6	7	3.29318	1.40963
ROCK1	Rho-associated, coiled-coil containing protein kinase 1	6093	P160ROCK|ROCK-I	3	5	2.33621	5	7	3.29318	1.40963
TMOD3	tropomodulin 3 (ubiquitous)	29766	UTMOD	4	5	2.33621	6	7	3.29318	1.40963
RHOG	ras homolog family member G	391	ARHG	4	5	2.33621	4	7	3.29318	1.40963
SH3BP1	SH3-domain binding protein 1	23616	ARHGAP43	4	5	2.33621	5	7	3.29318	1.40963
OSTF1	osteoclast stimulating factor 1	26578	OSF|SH3P2|bA235O14.1	3	5	2.33621	5	7	3.29318	1.40963
EEF2	eukaryotic translation elongation factor 2	1938	EEF-2|EF-2|EF2|SCA26	25	125	47.404	33	165	66.7838	1.40882
KRT6B	keratin 6B	3854	CK-6B|CK6B|K6B|KRTL1|PC2|PC4	7	50	19.1892	6	66	26.9078	1.40224
RPL14	ribosomal protein L14	9045	CAG-ISL-7|CTG-B33|L14|RL14|hRL14	3	18	7.19902	3	24	10.086	1.40102
DARS	aspartyl-tRNA synthetase	1615	HBSL|aspRS	7	18	7.19902	8	24	10.086	1.40102
FARSB	phenylalanyl-tRNA synthetase, beta subunit	10056	FARSLB|FRSB|PheHB|PheRS	8	18	7.19902	8	24	10.086	1.40102
PECAM1	platelet/endothelial cell adhesion molecule 1	5175	CD31|CD31/EndoCAM|GPIIA'|PECA1|PECAM-1|endoCAM	8	18	7.19902	8	24	10.086	1.40102
PLEC	plectin	5339	EBS1|EBSO|HD1|LGMD2Q|PCN|PLEC1|PLEC1b|PLTN	18	31	12.0666	23	41	16.888	1.39957
GLUD2	glutamate dehydrogenase 2	2747	GDH2|GLUDP1	4	15	6.07641	8	20	8.48685	1.39669
KIAA1033	KIAA1033	23325	MRT43|SWIP	2	2	1.21469	2	3	1.69622	1.39642
ASCC3	activating signal cointegrator 1 complex subunit 3	10973	ASC1p200|HELIC1|RNAH	2	2	1.21469	3	3	1.69622	1.39642
GATC	glutamyl-tRNA(Gln) amidotransferase, subunit C	283459	15E1.2	2	2	1.21469	3	3	1.69622	1.39642
EHD3	EH-domain containing 3	30845	PAST3	2	2	1.21469	2	3	1.69622	1.39642
RAB27A	RAB27A, member RAS oncogene family	5873	GS2|HsT18676|RAB27|RAM	2	2	1.21469	2	3	1.69622	1.39642
SEP15	15 kDa selenoprotein	9403	-	2	2	1.21469	3	3	1.69622	1.39642
CAMK1	calcium/calmodulin-dependent protein kinase I	8536	CAMKI	2	2	1.21469	3	3	1.69622	1.39642
MRPL43	mitochondrial ribosomal protein L43	84545	bMRP36a	2	2	1.21469	3	3	1.69622	1.39642
PTPRF	protein tyrosine phosphatase, receptor type, F	5792	LAR	2	2	1.21469	2	3	1.69622	1.39642
HEXA	hexosaminidase A (alpha polypeptide)	3073	TSD	2	2	1.21469	2	3	1.69622	1.39642
MEMO1	mediator of cell motility 1	51072	C2orf4|MEMO|NS5ATP7	2	2	1.21469	3	3	1.69622	1.39642
FAH	fumarylacetoacetate hydrolase (fumarylacetoacetase)	2184	-	2	2	1.21469	3	3	1.69622	1.39642
CCDC6	coiled-coil domain containing 6	8030	D10S170|H4|PTC|TPC|TST1	2	2	1.21469	3	3	1.69622	1.39642
WDR77	WD repeat domain 77	79084	MEP-50|MEP50|Nbla10071|p44|p44/Mep50	2	2	1.21469	2	3	1.69622	1.39642
HSPA14	heat shock 70kDa protein 14	51182	HSP70-4|HSP70L1	2	2	1.21469	3	3	1.69622	1.39642
HDDC2	HD domain containing 2	51020	C6orf74|NS5ATP2|dJ167O5.2	2	2	1.21469	3	3	1.69622	1.39642
GLB1	galactosidase, beta 1	2720	EBP|ELNR1|MPS4B	2	2	1.21469	2	3	1.69622	1.39642
GGACT	gamma-glutamylamine cyclotransferase	87769	A2LD1	2	2	1.21469	3	3	1.69622	1.39642
STUB1	STIP1 homology and U-box containing protein 1, E3 ubiquitin protein ligase	10273	CHIP|HSPABP2|NY-CO-7|SCAR16|SDCCAG7|UBOX1	2	2	1.21469	3	3	1.69622	1.39642
GLIPR2	GLI pathogenesis-related 2	152007	C9orf19|GAPR-1|GAPR1	2	2	1.21469	3	3	1.69622	1.39642
DDTL	D-dopachrome tautomerase-like	100037417	KB-226F1.2	2	2	1.21469	2	3	1.69622	1.39642
KRAS	Kirsten rat sarcoma viral oncogene homolog	3845	C-K-RAS|CFC2|K-RAS2A|K-RAS2B|K-RAS4A|K-RAS4B|KI-RAS|KRAS1|KRAS2|NS|NS3|RASK2	2	2	1.21469	3	3	1.69622	1.39642
DDT	D-dopachrome tautomerase	1652	DDCT	2	2	1.21469	2	3	1.69622	1.39642
RMDN1	regulator of microtubule dynamics 1	51115	FAM82B|RMD-1|RMD1	2	2	1.21469	3	3	1.69622	1.39642
MRPS31	mitochondrial ribosomal protein S31	10240	IMOGN38|MRP-S31|S31mt	2	2	1.21469	3	3	1.69622	1.39642
NUDT5	nudix (nucleoside diphosphate linked moiety X)-type motif 5	11164	YSA1|YSA1H|YSAH1|hYSAH1	2	2	1.21469	3	3	1.69622	1.39642
NDUFV2	NADH dehydrogenase (ubiquinone) flavoprotein 2, 24kDa	4729	CI-24k	2	2	1.21469	3	3	1.69622	1.39642
AK1	adenylate kinase 1	203	HTL-S-58j	2	2	1.21469	3	3	1.69622	1.39642
GRHPR	glyoxylate reductase/hydroxypyruvate reductase	9380	GLXR|GLYD|PH2	2	2	1.21469	3	3	1.69622	1.39642
CAB39	calcium binding protein 39	51719	MO25	2	2	1.21469	3	3	1.69622	1.39642
COPS4	COP9 signalosome subunit 4	51138	CSN4	2	2	1.21469	3	3	1.69622	1.39642
KRT2	keratin 2	3849	CK-2e|K2e|KRT2A|KRT2E|KRTE	22	128	48.5359	22	167	67.5927	1.39263
COPZ1	coatomer protein complex, subunit zeta 1	22818	COPZ|HSPC181|zeta-COP|zeta1-COP	4	12	4.95406	5	16	6.88822	1.39042
ATP6V1A	ATPase, H+ transporting, lysosomal 70kDa, V1 subunit A	523	ATP6A1|ATP6V1A1|HO68|VA68|VPP2|Vma1	6	12	4.95406	12	16	6.88822	1.39042
PABPC1	poly(A) binding protein, cytoplasmic 1	26986	PAB1|PABP|PABP1|PABPC2|PABPL1	10	43	16.5639	12	56	22.8975	1.38237
EIF3I	eukaryotic translation initiation factor 3, subunit I	8668	EIF3S2|PRO2242|TRIP-1|TRIP1|eIF3-beta|eIF3-p36	8	9	3.83195	9	12	5.29011	1.38052
HLA-A	major histocompatibility complex, class I, A	3105	HLAA	6	9	3.83195	7	12	5.29011	1.38052
MYL9	myosin, light chain 9, regulatory	10398	LC20|MLC-2C|MLC2|MRLC1|MYRL2	5	9	3.83195	5	12	5.29011	1.38052
DBNL	drebrin-like	28988	ABP1|HIP-55|HIP55|SH3P7	8	16	6.45059	8	21	8.88658	1.37764
MYH9	myosin, heavy chain 9, non-muscle	4627	BDPLT6|DFNA17|EPSTS|FTNS|MHA|NMHC-II-A|NMMHC-IIA|NMMHCA	86	333	126.491	88	427	173.861	1.37449
KRT1	keratin 1	3848	CK1|EHK|EHK1|EPPK|K1|KRT1A|NEPPK	25	215	81.4723	25	274	111.056	1.36312
MST4	serine/threonine protein kinase MST4	51765	MASK	6	6	2.7101	7	8	3.6925	1.3625
EIF3G	eukaryotic translation initiation factor 3, subunit G	8666	EIF3-P42|EIF3S4|eIF3-delta|eIF3-p44	3	6	2.7101	4	8	3.6925	1.3625
RAB5A	RAB5A, member RAS oncogene family	5868	RAB5	2	6	2.7101	3	8	3.6925	1.3625
PGLS	6-phosphogluconolactonase	25796	6PGL	5	6	2.7101	8	8	3.6925	1.3625
EPRS	glutamyl-prolyl-tRNA synthetase	2058	EARS|GLUPRORS|PARS|QARS|QPRS	20	46	17.6888	20	59	24.1002	1.36245
TUBA1C	tubulin, alpha 1c	84790	TUBA6|bcm948	17	142	53.8215	16	181	73.2582	1.36113
YWHAE	tyrosine 3-monooxygenase/tryptophan 5-monooxygenase activation protein, epsilon	7531	14-3-3E|HEL2|KCIP-1|MDCR|MDS	16	47	18.0639	18	60	24.5012	1.35636
MYH10	myosin, heavy chain 10, non-muscle	4628	NMMHC-IIB|NMMHCB	10	40	15.4392	13	51	20.8935	1.35328
CORO1A	coronin, actin binding protein, 1A	11151	CLABP|CLIPINA|HCORO1|IMD8|TACO|p57	8	40	15.4392	10	51	20.8935	1.35328
PABPC1L	poly(A) binding protein, cytoplasmic 1-like	80336	C20orf119|PABPC1L1|dJ1069P2.3|ePAB	2	10	4.20596	4	13	5.68959	1.35274
ECHS1	enoyl CoA hydratase, short chain, 1, mitochondrial	1892	SCEH	6	10	4.20596	9	13	5.68959	1.35274
PPT1	palmitoyl-protein thioesterase 1	5538	CLN1|INCL|PPT	4	14	5.70227	6	18	7.68747	1.34814
ARPC2	actin related protein 2/3 complex, subunit 2, 34kDa	10109	ARC34|PNAS-139|p34-Arc	8	14	5.70227	9	18	7.68747	1.34814
GNAI3	guanine nucleotide binding protein (G protein), alpha inhibiting activity polypeptide 3	2773	87U6|ARCND1	5	18	7.19902	5	23	9.68615	1.34548
IPO5	importin 5	3843	IMB3|KPNB3|Pse1|RANBP5|imp5	7	18	7.19902	8	23	9.68615	1.34548
RPL3	ribosomal protein L3	6122	ASC-1|L3|TARBP-B	7	18	7.19902	7	23	9.68615	1.34548
SLC25A5	solute carrier family 25 (mitochondrial carrier; adenine nucleotide translocator), member 5	292	2F1|AAC2|ANT2|T2|T3	5	22	8.69622	7	28	11.6856	1.34376
TUBA3C	tubulin, alpha 3c	7278	TUBA2|bA408E5.3	14	102	38.7346	14	128	51.8436	1.33843
TUBA3D	tubulin, alpha 3d	113457	H2-ALPHA	14	102	38.7346	14	128	51.8436	1.33843
CCT5	chaperonin containing TCP1, subunit 5 (epsilon)	22948	CCT-epsilon|CCTE|HEL-S-69|TCP-1-epsilon	18	35	13.5652	21	44	18.0893	1.33351
EEF1D	eukaryotic translation elongation factor 1 delta (guanine nucleotide exchange protein)	1936	EF-1D|EF1D|FP1047	8	23	9.07059	16	29	12.0856	1.3324
RPS25	ribosomal protein S25	6230	S25	4	15	6.07641	5	19	8.08714	1.33091
RPL10	ribosomal protein L10	6134	AUTSX5|DXS648|DXS648E|L10|NOV|QM	3	15	6.07641	6	19	8.08714	1.33091
ITGB2	integrin, beta 2 (complement component 3 receptor 3 and 4 subunit)	3689	CD18|LAD|LCAMB|LFA-1|MAC-1|MF17|MFI7	11	15	6.07641	11	19	8.08714	1.33091
DDOST	dolichyl-diphosphooligosaccharide--protein glycosyltransferase subunit (non-catalytic)	1650	AGER1|CDG1R|OKSWcl45|OST|OST48|WBP1	5	11	4.58	6	14	6.0891	1.3295
RPS15A	ribosomal protein S15a	6210	S15a	5	11	4.58	4	14	6.0891	1.3295
NME1-NME2	NME1-NME2 readthrough	654364	NM23-LV|NMELV	7	11	4.58	8	14	6.0891	1.3295
IARS	isoleucyl-tRNA synthetase	3376	IARS1|ILERS|ILRS|IRS|PRO0785	15	40	15.4392	22	50	20.4928	1.32733
DNAJA1	DnaJ (Hsp40) homolog, subfamily A, member 1	3301	DJ-2|DjA1|HDJ2|HSDJ|HSJ2|HSPF4|NEDD7|hDJ-2	6	7	3.08403	8	9	4.09186	1.32679
EHD4	EH-domain containing 4	30844	PAST4	6	7	3.08403	9	9	4.09186	1.32679
AP1G1	adaptor-related protein complex 1, gamma 1 subunit	164	ADTG|CLAPG1	3	7	3.08403	3	9	4.09186	1.32679
STRAP	serine/threonine kinase receptor associated protein	11171	MAWD|PT-WD|UNRIP	6	7	3.08403	8	9	4.09186	1.32679
SNX3	sorting nexin 3	8724	Grd19|MCOPS8|SDP3	5	7	3.08403	7	9	4.09186	1.32679
RAB5B	RAB5B, member RAS oncogene family	5869	-	3	7	3.08403	4	9	4.09186	1.32679
IGF2BP2	insulin-like growth factor 2 mRNA binding protein 2	10644	IMP-2|IMP2|VICKZ2	4	7	3.08403	6	9	4.09186	1.32679
VASP	vasodilator-stimulated phosphoprotein	7408	-	4	7	3.08403	7	9	4.09186	1.32679
CCT4	chaperonin containing TCP1, subunit 4 (delta)	10575	CCT-DELTA|Cctd|SRB	15	65	24.8195	15	81	32.9293	1.32675
RPS8	ribosomal protein S8	6202	S8	5	28	10.9429	6	35	14.4862	1.32381
PNPT1	polyribonucleotide nucleotidyltransferase 1	87178	COXPD13|DFNB70|OLD35|PNPASE|old-35	3	3	1.5885	3	4	2.09541	1.31911
TRIM25	tripartite motif containing 25	7706	EFP|RNF147|Z147|ZNF147	3	3	1.5885	3	4	2.09541	1.31911
ALDH9A1	aldehyde dehydrogenase 9 family, member A1	223	ALDH4|ALDH7|ALDH9|E3|TMABADH	2	3	1.5885	4	4	2.09541	1.31911
FRYL	FRY-like	285527	KIAA0826	2	3	1.5885	3	4	2.09541	1.31911
DTYMK	deoxythymidylate kinase (thymidylate kinase)	1841	CDC8|PP3731|TMPK|TYMK	3	3	1.5885	4	4	2.09541	1.31911
TYMS	thymidylate synthetase	7298	HST422|TMS|TS	3	3	1.5885	4	4	2.09541	1.31911
NCALD	neurocalcin delta	83988	-	2	3	1.5885	2	4	2.09541	1.31911
HPCAL1	hippocalcin-like 1	3241	BDR1|HLP2|VILIP-3	2	3	1.5885	2	4	2.09541	1.31911
CTSZ	cathepsin Z	1522	CTSX	2	3	1.5885	3	4	2.09541	1.31911
POLR2C	polymerase (RNA) II (DNA directed) polypeptide C, 33kDa	5432	RPB3|RPB31|hRPB33|hsRPB3	3	3	1.5885	4	4	2.09541	1.31911
CNP	2',3'-cyclic nucleotide 3' phosphodiesterase	1267	CNP1	3	3	1.5885	3	4	2.09541	1.31911
TMX1	thioredoxin-related transmembrane protein 1	81542	PDIA11|TMX|TXNDC|TXNDC1	3	3	1.5885	2	4	2.09541	1.31911
RPL38	ribosomal protein L38	6169	L38	2	3	1.5885	3	4	2.09541	1.31911
SLC9A3R1	solute carrier family 9, subfamily A (NHE3, cation proton antiporter 3), member 3 regulator 1	9368	EBP50|NHERF|NHERF-1|NHERF1|NPHLOP2	3	3	1.5885	4	4	2.09541	1.31911
FIS1	fission 1 (mitochondrial outer membrane) homolog (S. cerevisiae)	51024	TTC11	2	3	1.5885	2	4	2.09541	1.31911
CKB	creatine kinase, brain	1152	B-CK|BCK|CKBB|HEL-211|HEL-S-29	3	3	1.5885	2	4	2.09541	1.31911
HN1L	hematological and neurological expressed 1-like	90861	C16orf34|L11	3	3	1.5885	3	4	2.09541	1.31911
SH3GL1	SH3-domain GRB2-like 1	6455	CNSA1|EEN|SH3D2B|SH3P8	3	3	1.5885	3	4	2.09541	1.31911
MRPS22	mitochondrial ribosomal protein S22	56945	C3orf5|COXPD5|GIBT|MRP-S22|RPMS22	3	3	1.5885	4	4	2.09541	1.31911
GAPVD1	GTPase activating protein and VPS9 domains 1	26130	GAPEX5|GAPex-5|RAP6	3	3	1.5885	3	4	2.09541	1.31911
HLA-C	major histocompatibility complex, class I, C	3107	D6S204|HLA-JY3|HLC-C|PSORS1	2	3	1.5885	3	4	2.09541	1.31911
SAR1A	secretion associated, Ras related GTPase 1A	56681	SAR1|SARA1|Sara|masra2	3	3	1.5885	2	4	2.09541	1.31911
NDUFS3	NADH dehydrogenase (ubiquinone) Fe-S protein 3, 30kDa (NADH-coenzyme Q reductase)	4722	CI-30	3	3	1.5885	4	4	2.09541	1.31911
DDRGK1	DDRGK domain containing 1	65992	C20orf116|UFBP1|dJ1187M17.3	3	3	1.5885	3	4	2.09541	1.31911
CBFB	core-binding factor, beta subunit	865	PEBP2B	2	3	1.5885	3	4	2.09541	1.31911
EEF1A1	eukaryotic translation elongation factor 1 alpha 1	1915	CCS-3|CCS3|EE1A1|EEF-1|EEF1A|EF-Tu|EF1A|GRAF-1EF|HNGC:16303|LENG7|PTI1|eEF1A-1	12	120	45.5181	11	148	59.9139	1.31626
PCBP1	poly(rC) binding protein 1	5093	HEL-S-85|HNRPE1|HNRPX|hnRNP-E1|hnRNP-X	7	16	6.45059	9	20	8.48685	1.31567
ACTN1	actinin, alpha 1	87	BDPLT15	45	157	59.4908	46	193	78.1195	1.31314
EEF1A2	eukaryotic translation elongation factor 1 alpha 2	1917	EEF1AL|EF-1-alpha-2|EF1A|HS1|STN|STNL	7	74	28.2007	7	91	36.9477	1.31017
NRD1	nardilysin (N-arginine dibasic convertase)	4898	hNRD1|hNRD2	7	12	4.95406	8	15	6.48864	1.30976
AP1B1	adaptor-related protein complex 1, beta 1 subunit	162	ADTB1|AP105A|BAM22|CLAPB2	14	26	10.1939	15	32	13.2858	1.30331
DOCK8	dedicator of cytokinesis 8	81704	HEL-205|MRD2|ZIR8	13	17	6.82479	12	21	8.88658	1.3021
G3BP1	GTPase activating protein (SH3 domain) binding protein 1	10146	G3BP|HDH-VIII	5	17	6.82479	4	21	8.88658	1.3021
PLS3	plastin 3	5358	BMND18|T-plastin	7	31	12.0666	9	38	15.687	1.30004
KRT9	keratin 9	3857	CK-9|EPPK|K9	20	115	43.6329	20	140	56.6842	1.29912
GLMN	glomulin, FKBP associated protein	11146	FAP|FAP48|FAP68|FKBPAP|GLML|GVM|VMGLOM	3	8	3.45798	5	10	4.49124	1.29881
C1QBP	complement component 1, q subcomponent binding protein	708	GC1QBP|HABP1|SF2p32|gC1Q-R|gC1qR|p32	5	8	3.45798	7	10	4.49124	1.29881
PDHB	pyruvate dehydrogenase (lipoamide) beta	5162	PDHBD|PDHE1-B|PHE1B	6	8	3.45798	6	10	4.49124	1.29881
PSMA6	proteasome (prosome, macropain) subunit, alpha type, 6	5687	IOTA|PROS27|p27K	5	8	3.45798	7	10	4.49124	1.29881
RPL7	ribosomal protein L7	6129	L7|humL7-1	8	22	8.69622	9	27	11.2857	1.29777
AHCY	adenosylhomocysteinase	191	SAHH|adoHcyase	8	36	13.94	10	44	18.0893	1.29766
CCT6A	chaperonin containing TCP1, subunit 6A (zeta 1)	908	CCT-zeta|CCT-zeta-1|CCT6|Cctz|HTR3|MoDP-2|TCP-1-zeta|TCP20|TCPZ|TTCP20	13	69	26.322	19	84	34.1345	1.29681
LAMP2	lysosomal-associated membrane protein 2	3920	CD107b|LAMP-2|LAMPB|LGP110	2	13	5.32815	3	16	6.88822	1.2928
PPP2CA	protein phosphatase 2, catalytic subunit, alpha isozyme	5515	PP2Ac|PP2CA|PP2Calpha|RP-C	6	13	5.32815	7	16	6.88822	1.2928
TUBA1A	tubulin, alpha 1a	7846	B-ALPHA-1|LIS3|TUBA3	20	162	61.382	18	196	79.3356	1.29249
EIF4G1	eukaryotic translation initiation factor 4 gamma, 1	1981	EIF-4G1|EIF4F|EIF4G|EIF4GI|P220|PARK18	15	42	16.189	8	51	20.8935	1.2906
WDR1	WD repeat domain 1	9948	AIP1|HEL-S-52|NORI-1	11	23	9.07059	14	28	11.6856	1.2883
COPB1	coatomer protein complex, subunit beta 1	1315	COPB	12	28	10.9429	13	34	14.0861	1.28724
DCTN2	dynactin 2 (p50)	10540	DCTN50|DYNAMITIN|HEL-S-77|RBP50	6	9	3.83195	8	11	4.89066	1.27628
TLN2	talin 2	83660	ILWEQ	6	9	3.83195	9	11	4.89066	1.27628
EIF5	eukaryotic translation initiation factor 5	1983	EIF-5|EIF-5A	6	9	3.83195	7	11	4.89066	1.27628
ACAT1	acetyl-CoA acetyltransferase 1	38	ACAT|MAT|T2|THIL	6	9	3.83195	7	11	4.89066	1.27628
TUBA1B	tubulin, alpha 1b	10376	K-ALPHA-1	20	172	65.1665	18	205	82.9855	1.27344
KRT79	keratin 79	338785	K6L|KRT6L	4	25	9.81942	4	30	12.4856	1.27153
DYNC1H1	dynein, cytoplasmic 1, heavy chain 1	1778	DHC1|DHC1a|DNCH1|DNCL|DNECL|DYHC|Dnchc1|HL-3|SMALED1|p22	52	99	37.6049	60	118	47.8133	1.27146
RPL31	ribosomal protein L31	6160	L31	2	4	1.96234	2	5	2.49464	1.27125
APBB1IP	amyloid beta (A4) precursor protein-binding, family B, member 1 interacting protein	54518	INAG1|PREL1|RARP1|RIAM	4	4	1.96234	4	5	2.49464	1.27125
PSMD9	proteasome (prosome, macropain) 26S subunit, non-ATPase, 9	5715	Rpn4|p27	3	4	1.96234	3	5	2.49464	1.27125
HSPB11	heat shock protein family B (small), member 11	51668	C1orf41|HSPCO34|IFT25|PP25	2	4	1.96234	3	5	2.49464	1.27125
CLTA	clathrin, light chain A	1211	LCA	4	4	1.96234	4	5	2.49464	1.27125
BLVRA	biliverdin reductase A	644	BLVR|BVR|BVRA	3	4	1.96234	5	5	2.49464	1.27125
DPYSL3	dihydropyrimidinase-like 3	1809	CRMP-4|CRMP4|DRP-3|DRP3|LCRMP|ULIP|ULIP-1	2	4	1.96234	2	5	2.49464	1.27125
RPL35A	ribosomal protein L35a	6165	DBA5|L35A	2	4	1.96234	2	5	2.49464	1.27125
VAPA	VAMP (vesicle-associated membrane protein)-associated protein A, 33kDa	9218	VAP-33|VAP-A|VAP33|hVAP-33	3	4	1.96234	3	5	2.49464	1.27125
CRKL	v-crk avian sarcoma virus CT10 oncogene homolog-like	1399	-	4	4	1.96234	4	5	2.49464	1.27125
ACAA2	acetyl-CoA acyltransferase 2	10449	DSAEC	3	4	1.96234	4	5	2.49464	1.27125
DUSP3	dual specificity phosphatase 3	1845	VHR	3	4	1.96234	4	5	2.49464	1.27125
UMPS	uridine monophosphate synthetase	7372	OPRT	4	4	1.96234	5	5	2.49464	1.27125
HSD17B10	hydroxysteroid (17-beta) dehydrogenase 10	3028	17b-HSD10|ABAD|CAMR|DUPXp11.22|ERAB|HADH2|HCD2|MHBD|MRPP2|MRX17|MRX31|MRXS10|SCHAD|SDR5C1	3	4	1.96234	4	5	2.49464	1.27125
ACTN4	actinin, alpha 4	81	ACTININ-4|FSGS|FSGS1	43	123	46.6496	45	146	59.1063	1.26703
TUBA8	tubulin, alpha 8	51807	TUBAL2	10	69	26.322	10	82	33.331	1.26628
HADHA	hydroxyacyl-CoA dehydrogenase/3-ketoacyl-CoA thiolase/enoyl-CoA hydratase (trifunctional protein), alpha subunit	3030	ECHA|GBP|HADH|LCEH|LCHAD|MTPA|TP-ALPHA	18	97	36.8519	16	115	46.6049	1.26465
RPL12	ribosomal protein L12	6136	L12	5	26	10.1939	6	31	12.8857	1.26406
PDCD6IP	programmed cell death 6 interacting protein	10015	AIP1|ALIX|DRIP4|HP95	14	43	16.5639	21	51	20.8935	1.26139
FSCN1	fascin actin-bundling protein 1	6624	FAN1|HSN|SNL|p55	8	21	8.32188	12	25	10.4858	1.26003
DCTN1	dynactin 1	1639	DAP-150|DP-150|P135	9	10	4.20596	11	12	5.29011	1.25776
SMC4	structural maintenance of chromosomes 4	10051	CAP-C|CAPC|SMC-4|SMC4L1|hCAP-C	5	10	4.20596	7	12	5.29011	1.25776
STAT1	signal transducer and activator of transcription 1, 91kDa	6772	CANDF7|ISGF-3|STAT91	5	10	4.20596	5	12	5.29011	1.25776
EEF1B2	eukaryotic translation elongation factor 1 beta 2	1933	EEF1B|EEF1B1|EF1B	4	10	4.20596	5	12	5.29011	1.25776
FAM49B	family with sequence similarity 49, member B	51571	L1	8	27	10.5684	8	32	13.2858	1.25713
HSP90B1	heat shock protein 90kDa beta (Grp94), member 1	7184	ECGP|GP96|GRP94|HEL-S-125m|HEL35|TRA1	33	136	51.5556	31	160	64.7623	1.25616
TUBB4B	tubulin, beta 4B class IVb	10383	Beta2|TUBB2|TUBB2C	16	165	62.517	17	194	78.5248	1.25605
TUBB	tubulin, beta class I	203068	CDCBM6|M40|OK/SW-cl.56|TUBB1|TUBB5	16	177	67.0598	17	208	84.2027	1.25564
ADRBK2	adrenergic, beta, receptor kinase 2	157	BARK2|GRK3	4	16	6.45059	4	19	8.08714	1.25371
PRDX3	peroxiredoxin 3	10935	AOP-1|AOP1|HBC189|MER5|PRO1748|SP-22|prx-III	4	16	6.45059	4	19	8.08714	1.25371
VCL	vinculin	7414	CMD1W|CMH15|HEL114|MV|MVCL	23	41	15.814	29	48	19.6915	1.24519
PSME2	proteasome (prosome, macropain) activator subunit 2 (PA28 beta)	5721	PA28B|PA28beta|REGbeta	5	23	9.07059	7	27	11.2857	1.2442
TUBA3E	tubulin, alpha 3e	112714	-	11	72	27.4491	11	84	34.1345	1.24356
PSMD13	proteasome (prosome, macropain) 26S subunit, non-ATPase, 13	5719	HSPC027|Rpn9|S11|p40.5	7	17	6.82479	7	20	8.48685	1.24353
MAPRE1	microtubule-associated protein, RP/EB family, member 1	22919	EB1	5	11	4.58	8	13	5.68959	1.24227
LOC101060212	puromycin-sensitive aminopeptidase-like protein-like	101060212	-	5	11	4.58	5	13	5.68959	1.24227
LOC101929950	puromycin-sensitive aminopeptidase-like protein-like	101929950	-	5	11	4.58	5	13	5.68959	1.24227
GNB1	guanine nucleotide binding protein (G protein), beta polypeptide 1	2782	-	6	11	4.58	9	13	5.68959	1.24227
RPL19	ribosomal protein L19	6143	L19	2	11	4.58	3	13	5.68959	1.24227
TUBB4A	tubulin, beta 4A class IVa	10382	DYT4|TUBB4|TUBB5|beta-5	14	129	48.9133	15	150	60.7216	1.24141
UBE2NL	ubiquitin-conjugating enzyme E2N-like	389898	Li174	3	5	2.33621	2	6	2.89389	1.23871
RPL35	ribosomal protein L35	11224	L35	2	5	2.33621	2	6	2.89389	1.23871
PYGB	phosphorylase, glycogen; brain	5834	GPBB	2	5	2.33621	4	6	2.89389	1.23871
TXNDC12	thioredoxin domain containing 12 (endoplasmic reticulum)	51060	AG1|AGR1|ERP16|ERP18|ERP19|PDIA16|TLP19|hAG-1|hTLP19	4	5	2.33621	4	6	2.89389	1.23871
PTGES3	prostaglandin E synthase 3 (cytosolic)	10728	P23|TEBP|cPGES	5	5	2.33621	4	6	2.89389	1.23871
PARVG	parvin, gamma	64098	-	2	5	2.33621	4	6	2.89389	1.23871
COX2	cytochrome c oxidase subunit II	4513	COII|MTCO2	2	5	2.33621	3	6	2.89389	1.23871
FMNL1	formin-like 1	752	C17orf1|C17orf1B|FHOD4|FMNL|KW-13	4	5	2.33621	4	6	2.89389	1.23871
EZR	ezrin	7430	CVIL|CVL|HEL-S-105|VIL2	15	94	35.7227	14	109	44.1888	1.237
MICAL1	microtubule associated monooxygenase, calponin and LIM domain containing 1	64780	MICAL|MICAL-1|NICAL	12	37	14.3147	14	43	17.6889	1.23571
CAPN2	calpain 2, (m/II) large subunit	824	CANP2|CANPL2|CANPml|mCANP	7	18	7.19902	6	21	8.88658	1.23442
CCT8	chaperonin containing TCP1, subunit 8 (theta)	10694	C21orf112|Cctq|D21S246|PRED71	21	117	44.3869	23	135	54.6667	1.2316
NPEPPS	aminopeptidase puromycin sensitive	9520	AAP-S|MP100|PSA	11	25	9.81942	10	29	12.0856	1.23079
ARPC3	actin related protein 2/3 complex, subunit 3, 21kDa	10094	ARC21|p21-Arc	5	25	9.81942	5	29	12.0856	1.23079
ACTR2	ARP2 actin-related protein 2 homolog (yeast)	10097	ARP2	7	45	17.3138	11	52	21.2943	1.2299
KPNB1	karyopherin (importin) beta 1	3837	IMB1|IPO1|IPOB|Impnb|NTF97	16	65	24.8195	16	75	30.5198	1.22967
KRT4	keratin 4	3851	CK-4|CK4|CYK4|K4|WSN1	2	12	4.95406	2	14	6.0891	1.22911
PPP2CB	protein phosphatase 2, catalytic subunit, beta isozyme	5516	PP2Abeta|PP2CB	5	12	4.95406	7	14	6.0891	1.22911
PSMC5	proteasome (prosome, macropain) 26S subunit, ATPase, 5	5705	S8|SUG-1|SUG1|TBP10|TRIP1|p45|p45/SUG	9	12	4.95406	9	14	6.0891	1.22911
RPS18	ribosomal protein S18	6222	D6S218E|HKE3|KE-3|KE3|S18	8	20	7.94756	11	23	9.68615	1.21876
ADRBK1	adrenergic, beta, receptor kinase 1	156	BARK1|BETA-ARK1|GRK2	7	20	7.94756	7	23	9.68615	1.21876
PPP2R1A	protein phosphatase 2, regulatory subunit A, alpha	5518	PP2A-Aalpha|PP2AAALPHA|PR65A	9	20	7.94756	10	23	9.68615	1.21876
XPNPEP1	X-prolyl aminopeptidase (aminopeptidase P) 1, soluble	7511	APP1|SAMP|XPNPEP|XPNPEPL|XPNPEPL1	7	13	5.32815	7	15	6.48864	1.2178
SEPT11	septin 11	55752	-	8	13	5.32815	10	15	6.48864	1.2178
FASN	fatty acid synthase	2194	FAS|OA-519|SDR27X1	55	202	76.5371	62	230	93.138	1.2169
FERMT3	fermitin family member 3	83706	KIND3|MIG-2|MIG2B|UNC112C|URP2|URP2SF	13	35	13.5652	15	40	16.4876	1.21543
ME2	malic enzyme 2, NAD(+)-dependent, mitochondrial	4200	ODS1	2	6	2.7101	2	7	3.29318	1.21515
QPRT	quinolinate phosphoribosyltransferase	23475	HEL-S-90n|QPRTase	3	6	2.7101	4	7	3.29318	1.21515
LOC101929880	nicotinate-nucleotide pyrophosphorylase [carboxylating]-like	101929880	-	3	6	2.7101	4	7	3.29318	1.21515
RANBP1	RAN binding protein 1	5902	HTF9A	3	6	2.7101	4	7	3.29318	1.21515
PSMB3	proteasome (prosome, macropain) subunit, beta type, 3	5691	HC10-II	3	6	2.7101	3	7	3.29318	1.21515
CBR1	carbonyl reductase 1	873	CBR|SDR21C1|hCBR1	5	6	2.7101	6	7	3.29318	1.21515
FDFT1	farnesyl-diphosphate farnesyltransferase 1	2222	DGPT|ERG9|SQS|SS	2	6	2.7101	2	7	3.29318	1.21515
HEBP2	heme binding protein 2	23593	C6ORF34B|C6orf34|PP23|SOUL	6	6	2.7101	6	7	3.29318	1.21515
CNPY2	canopy FGF signaling regulator 2	10330	HP10390|MSAP|TMEM4|ZSIG9	5	6	2.7101	5	7	3.29318	1.21515
PSMA2	proteasome (prosome, macropain) subunit, alpha type, 2	5683	HC3|MU|PMSA2|PSC2	2	6	2.7101	5	7	3.29318	1.21515
TCP1	t-complex 1	6950	CCT-alpha|CCT1|CCTa|D6S230E|TCP-1-alpha	19	123	46.6496	22	140	56.6842	1.21511
KRT3	keratin 3	3850	CK3|K3	4	14	5.70227	4	16	6.88822	1.20798
IARS2	isoleucyl-tRNA synthetase 2, mitochondrial	55699	ILERS	9	14	5.70227	13	16	6.88822	1.20798
TUBB8	tubulin, beta 8 class VIII	347688	bA631M21.2	5	45	17.3138	6	51	20.8935	1.20675
TUBB3	tubulin, beta 3 class III	10381	CDCBM|CDCBM1|CFEOM3|CFEOM3A|FEOM3|TUBB4|beta-4	13	147	55.7106	13	166	67.1882	1.20602
RAB7A	RAB7A, member RAS oncogene family	7879	PRO2706|RAB7	9	30	11.692	12	34	14.0861	1.20476
TMED10	transmembrane emp24-like trafficking protein 10 (yeast)	10972	P24(DELTA)|S31I125|S31III125|TMP21|Tmp-21-I|p23	4	15	6.07641	3	17	7.28783	1.19936
PROSC	proline synthetase co-transcribed homolog (bacterial)	11212	-	5	7	3.08403	5	8	3.6925	1.1973
ECI1	enoyl-CoA delta isomerase 1	1632	DCI	3	7	3.08403	3	8	3.6925	1.1973
PSMD3	proteasome (prosome, macropain) 26S subunit, non-ATPase, 3	5709	P58|RPN3|S3|TSTA2	3	7	3.08403	2	8	3.6925	1.1973
RHOC	ras homolog family member C	389	ARH9|ARHC|H9|RHOH9	2	7	3.08403	4	8	3.6925	1.1973
DNAJB11	DnaJ (Hsp40) homolog, subfamily B, member 11	51726	ABBP-2|ABBP2|DJ9|Dj-9|EDJ|ERdj3|ERj3|ERj3p|PRO1080|UNQ537	4	7	3.08403	5	8	3.6925	1.1973
PDCD5	programmed cell death 5	9141	TFAR19	4	7	3.08403	4	8	3.6925	1.1973
VBP1	von Hippel-Lindau binding protein 1	7411	PFD3|PFDN3|VBP-1	6	7	3.08403	6	8	3.6925	1.1973
NAPA	N-ethylmaleimide-sensitive factor attachment protein, alpha	8775	SNAPA	4	7	3.08403	5	8	3.6925	1.1973
ATP2A2	ATPase, Ca++ transporting, cardiac muscle, slow twitch 2	488	ATP2B|DAR|DD|SERCA2	5	7	3.08403	7	8	3.6925	1.1973
VDAC3	voltage-dependent anion channel 3	7419	HD-VDAC3|VDAC-3	5	32	12.4412	6	36	14.8865	1.19655
LOC101929876	40S ribosomal protein S26-like	101929876	-	2	16	6.45059	2	18	7.68747	1.19175
RPS26	ribosomal protein S26	6231	DBA10|S26	2	16	6.45059	2	18	7.68747	1.19175
HSD17B4	hydroxysteroid (17-beta) dehydrogenase 4	3295	DBP|MFE-2|MPF-2|PRLTS1|SDR8C1	6	16	6.45059	9	18	7.68747	1.19175
TUBA4A	tubulin, alpha 4a	7277	H2-ALPHA|TUBA1	17	96	36.4755	15	107	43.3837	1.18939
RUVBL2	RuvB-like AAA ATPase 2	10856	ECP51|INO80J|REPTIN|RVB2|TIH2|TIP48|TIP49B	11	35	13.5652	16	39	16.0873	1.18592
TUBB2B	tubulin, beta 2B class IIb	347733	PMGYSA|bA506K6.1	13	127	48.1586	13	141	57.0878	1.18541
TUBB2A	tubulin, beta 2A class IIa	7280	CDCBM5|TUBB|TUBB2|dJ40E16.7	13	127	48.1586	13	141	57.0878	1.18541
GDI2	GDP dissociation inhibitor 2	2665	HEL-S-46e|RABGDIB	11	73	27.8249	16	81	32.9293	1.18345
ERP44	endoplasmic reticulum protein 44	23071	PDIA10|TXNDC4	6	8	3.45798	5	9	4.09186	1.18331
UBE2N	ubiquitin-conjugating enzyme E2N	7334	HEL-S-71|UBC13|UBCHBEN; UBC13|UbcH-ben|UbcH13	4	8	3.45798	4	9	4.09186	1.18331
GALK1	galactokinase 1	2584	GALK|GK1|HEL-S-19	6	8	3.45798	9	9	4.09186	1.18331
NME2	NME/NM23 nucleoside diphosphate kinase 2	4831	NDKB|NDPK-B|NDPKB|NM23-H2|NM23B|PUF	5	8	3.45798	6	9	4.09186	1.18331
STIP1	stress-induced phosphoprotein 1	10963	HEL-S-94n|HOP|IEF-SSP-3521|P60|STI1|STI1L	9	28	10.9429	19	31	12.8857	1.17754
ESYT1	extended synaptotagmin-like protein 1	23344	FAM62A|MBC2	14	38	14.6895	12	42	17.2884	1.17692
HDLBP	high density lipoprotein binding protein	3069	HBP|PRO2900|VGL	12	19	7.57328	11	21	8.88658	1.17341
PDLIM1	PDZ and LIM domain 1	9124	CLIM1|CLP-36|CLP36|HEL-S-112|hCLIM1	6	9	3.83195	8	10	4.49124	1.17205
AKR1A1	aldo-keto reductase family 1, member A1 (aldehyde reductase)	10327	ALDR1|ALR|ARM|DD3|HEL-S-6	6	9	3.83195	7	10	4.49124	1.17205
KRT75	keratin 75	9119	K6HF|KB18|PFB	3	20	7.94756	3	22	9.28635	1.16845
DPP3	dipeptidyl-peptidase 3	10072	DPPIII	5	21	8.32188	6	23	9.68615	1.16394
UBA6	ubiquitin-like modifier activating enzyme 6	55236	E1-L2|MOP-4|UBE1L2	5	10	4.20596	7	11	4.89066	1.16279
ACADVL	acyl-CoA dehydrogenase, very long chain	37	ACAD6|LCACD|VLCAD	4	10	4.20596	6	11	4.89066	1.16279
ABCE1	ATP-binding cassette, sub-family E (OABP), member 1	6059	ABC38|OABP|RLI|RNASEL1|RNASELI|RNS4I	4	11	4.58	4	12	5.29011	1.15505
SUCLG2	succinate-CoA ligase, GDP-forming, beta subunit	8801	GBETA	9	11	4.58	7	12	5.29011	1.15505
SEPT2	septin 2	4735	DIFF6|NEDD-5|NEDD5|Pnutl3|hNedd5	6	11	4.58	8	12	5.29011	1.15505
NCAPG	non-SMC condensin I complex, subunit G	64151	CAPG|CHCG|NY-MEL-3|YCG1	6	11	4.58	5	12	5.29011	1.15505
PEBP1	phosphatidylethanolamine binding protein 1	5037	HCNP|HCNPpp|HEL-210|HEL-S-34|PBP|PEBP|PEBP-1|RKIP	7	11	4.58	8	12	5.29011	1.15505
SPTAN1	spectrin, alpha, non-erythrocytic 1	6709	EIEE5|NEAS|SPTA2	34	73	27.8249	53	79	32.126	1.15458
RAB5C	RAB5C, member RAS oncogene family	5878	L1880|RAB5CL|RAB5L|RABL	7	24	9.44499	7	26	10.8857	1.15254
RPS3	ribosomal protein S3	6188	S3	10	76	28.9524	9	82	33.331	1.15124
LDHB	lactate dehydrogenase B	3945	HEL-S-281|LDH-B|LDH-H|LDHBD|TRG-5	15	105	39.8646	17	113	45.7994	1.14887
RPS21	ribosomal protein S21	6227	HLDF|S21	5	12	4.95406	3	13	5.68959	1.14847
G6PD	glucose-6-phosphate dehydrogenase	2539	G6PD1	5	12	4.95406	7	13	5.68959	1.14847
CAP1	CAP, adenylate cyclase-associated protein 1 (yeast)	10487	CAP|CAP1-PEN	27	375	142.612	31	402	163.545	1.14679
TNPO1	transportin 1	3842	IPO2|KPNB2|MIP|MIP1|TRN	9	27	10.5684	7	29	12.0856	1.14357
ADSS	adenylosuccinate synthase	159	ADEH|ADSS 2	6	13	5.32815	5	14	6.0891	1.14282
GNB2L1	guanine nucleotide binding protein (G protein), beta polypeptide 2-like 1	10399	Gnb2-rs1|H12.3|HLC-7|PIG21|RACK1	11	28	10.9429	12	30	12.4856	1.14098
LCP1	lymphocyte cytosolic protein 1 (L-plastin)	3936	CP64|HEL-S-37|L-PLASTIN|LC64P|LPL|PLS2	30	180	68.1961	30	192	77.7142	1.13957
PFKL	phosphofructokinase, liver	5211	ATP-PFK|PFK-B|PFK-L	7	29	11.3174	7	31	12.8857	1.13857
PA2G4	proliferation-associated 2G4, 38kDa	5036	EBP1|HG4-1|p38-2G4	10	29	11.3174	12	31	12.8857	1.13857
DOCK2	dedicator of cytokinesis 2	1794	-	9	14	5.70227	7	15	6.48864	1.13791
GFPT1	glutamine--fructose-6-phosphate transaminase 1	2673	CMSTA1|GFA|GFAT|GFAT 1|GFAT1|GFAT1m|GFPT|GFPT1L|MSLG	4	14	5.70227	6	15	6.48864	1.13791
ANXA4	annexin A4	307	ANX4|HEL-S-274|PIG28|ZAP36	15	108	40.9948	15	115	46.6049	1.13685
PKM	pyruvate kinase, muscle	5315	CTHBP|HEL-S-30|OIP3|PK3|PKM2|TCB|THBP1	22	176	66.6811	24	187	75.6883	1.13508
ACTB	actin, beta	60	BRWS1|PS1TP5BP1	25	517	197.498	22	548	224.085	1.13462
NAPRT	nicotinate phosphoribosyltransferase	93100	NAPRT1|PP3856	5	15	6.07641	4	16	6.88822	1.1336
OLA1	Obg-like ATPase 1	29789	DOC45|GBP45|GTBP9|GTPBP9	5	15	6.07641	7	16	6.88822	1.1336
LAP3	leucine aminopeptidase 3	51056	HEL-S-106|LAP|LAPEP|PEPS	13	16	6.45059	14	17	7.28783	1.12979
SPTBN1	spectrin, beta, non-erythrocytic 1	6711	ELF|HEL102|SPTB2|betaSpII	24	51	19.5643	30	54	22.0958	1.12939
GSN	gelsolin	2934	ADF|AGEL	15	72	27.4491	24	76	30.9213	1.1265
NAP1L4	nucleosome assembly protein 1-like 4	4676	NAP1L4b|NAP2|NAP2L|hNAP2	7	17	6.82479	7	18	7.68747	1.1264
AHNAK	AHNAK nucleoprotein	79026	AHNAKRS	40	92	34.97	41	97	39.3602	1.12554
MYH11	myosin, heavy chain 11, smooth muscle	4629	AAT4|FAA4|SMHC|SMMHC	9	37	14.3147	8	39	16.0873	1.12383
COPG1	coatomer protein complex, subunit gamma 1	22820	COPG	13	38	14.6895	14	40	16.4876	1.12241
SFN	stratifin	2810	YWHAS	4	19	7.57328	3	20	8.48685	1.12063
KRT76	keratin 76	51350	HUMCYT2A|KRT2B|KRT2P	5	20	7.94756	5	21	8.88658	1.11815
HSP90AA1	heat shock protein 90kDa alpha (cytosolic), class A member 1	3320	EL52|HSP86|HSP89A|HSP90A|HSP90N|HSPC1|HSPCA|HSPCAL1|HSPCAL4|HSPN|Hsp89|Hsp90|LAP-2|LAP2	35	241	91.3573	35	251	101.682	1.11301
LDHA	lactate dehydrogenase A	3939	GSD11|HEL-S-133P|LDH1|LDHM	11	100	37.9815	14	104	42.1763	1.11045
KIF5B	kinesin family member 5B	3799	HEL-S-61|KINH|KNS|KNS1|UKHC	17	27	10.5684	20	28	11.6856	1.10572
ACTG1	actin, gamma 1	71	ACT|ACTG|BRWS2|DFNA20|DFNA26|HEL-176	25	517	197.498	22	534	218.249	1.10507
TUBB1	tubulin, beta 1 class VI	81027	-	2	29	11.3174	2	30	12.4856	1.10323
CLTCL1	clathrin, heavy chain-like 1	8218	CHC22|CLH22|CLTCL|CLTD	9	30	11.692	12	31	12.8857	1.1021
CCT3	chaperonin containing TCP1, subunit 3 (gamma)	7203	CCT-gamma|CCTG|PIG48|TCP-1-gamma|TRIC5	16	63	24.0684	15	65	26.5066	1.1013
HYOU1	hypoxia up-regulated 1	10525	GRP-170|Grp170|HSP12A|ORP-150|ORP150	21	67	25.5707	24	69	28.1115	1.09937
PGD	phosphogluconate dehydrogenase	5226	6PGD	13	72	27.4491	13	74	30.1184	1.09724
CAT	catalase	847	-	19	47	18.0639	22	48	19.6915	1.0901
ATP5A1	ATP synthase, H+ transporting, mitochondrial F1 complex, alpha subunit 1, cardiac muscle	498	ATP5A|ATP5AL2|ATPM|HEL-S-123m|MC5DN4|MOM2|OMR|ORM|hATP1	17	165	62.517	19	167	67.5927	1.08119
TUBB6	tubulin, beta 6 class V	84617	HsT1601|TUBB-5	15	66	25.1951	14	66	26.9078	1.06798
CANX	calnexin	821	CNX|IP90|P90	13	56	21.4405	13	56	22.8975	1.06795
DDX3X	DEAD (Asp-Glu-Ala-Asp) box helicase 3, X-linked	1654	DBX|DDX14|DDX3|HLP2	10	51	19.5643	9	51	20.8935	1.06794
DDX3Y	DEAD (Asp-Glu-Ala-Asp) box helicase 3, Y-linked	8653	DBY	8	48	18.439	9	48	19.6915	1.06793
HSPH1	heat shock 105kDa/110kDa protein 1	10808	HSP105|HSP105A|HSP105B|NY-CO-25	24	47	18.0639	16	47	19.2909	1.06793
YWHAB	tyrosine 3-monooxygenase/tryptophan 5-monooxygenase activation protein, beta	7529	GW128|HEL-S-1|HS1|KCIP-1|YWHAA	15	46	17.6888	18	46	18.8904	1.06793
PNP	purine nucleoside phosphorylase	4860	NP|PRO1837|PUNP	7	39	15.0643	8	39	16.0873	1.06791
PREP	prolyl endopeptidase	5550	PE|PEP	11	37	14.3147	11	37	15.2867	1.0679
ARF5	ADP-ribosylation factor 5	381	-	4	37	14.3147	3	37	15.2867	1.0679
CAPN1	calpain 1, (mu/I) large subunit	823	CANP|CANP1|CANPL1|muCANP|muCL	11	33	12.8158	10	33	13.6859	1.06789
KRT28	keratin 28	162605	KRT25D	3	32	12.4412	3	32	13.2858	1.06789
IPO7	importin 7	10527	Imp7|RANBP7	9	32	12.4412	8	32	13.2858	1.06789
RAN	RAN, member RAS oncogene family	5901	ARA24|Gsp1|TC4	5	30	11.692	6	30	12.4856	1.06788
YWHAH	tyrosine 3-monooxygenase/tryptophan 5-monooxygenase activation protein, eta	7533	YWHA1	10	29	11.3174	10	29	12.0856	1.06788
KRT25	keratin 25	147183	KRT25A	2	28	10.9429	2	28	11.6856	1.06788
KRT27	keratin 27	342574	KRT25C	2	28	10.9429	2	28	11.6856	1.06788
KTN1	kinectin 1 (kinesin receptor)	3895	CG1|KNT|MU-RMS-40.19	16	23	9.07059	12	23	9.68615	1.06786
ARHGDIA	Rho GDP dissociation inhibitor (GDI) alpha	396	GDIA1|HEL-S-47e|NPHS8|RHOGDI|RHOGDI-1	5	20	7.94756	7	20	8.48685	1.06785
RAB11B	RAB11B, member RAS oncogene family	9230	H-YPT3	9	19	7.57328	11	19	8.08714	1.06785
ZYX	zyxin	7791	ESP-2|HED-2	8	19	7.57328	7	19	8.08714	1.06785
SHMT2	serine hydroxymethyltransferase 2 (mitochondrial)	6472	GLYA|HEL-S-51e|SHMT	9	19	7.57328	10	19	8.08714	1.06785
PYCARD	PYD and CARD domain containing	29108	ASC|CARD5|TMS|TMS-1|TMS1	10	17	6.82479	10	17	7.28783	1.06785
YARS	tyrosyl-tRNA synthetase	8565	CMTDIC|TYRRS|YRS|YTS	10	17	6.82479	12	17	7.28783	1.06785
RPN2	ribophorin II	6185	RIBIIR|RPN-II|RPNII|SWP1	9	16	6.45059	9	16	6.88822	1.06784
RPS24	ribosomal protein S24	6229	DBA3|S24	2	15	6.07641	2	15	6.48864	1.06784
EIF2S3	eukaryotic translation initiation factor 2, subunit 3 gamma, 52kDa	1968	EIF2|EIF2G|EIF2gamma|eIF-2gA	5	15	6.07641	7	15	6.48864	1.06784
EIF4G3	eukaryotic translation initiation factor 4 gamma, 3	8672	eIF-4G 3|eIF4G 3|eIF4GII	5	14	5.70227	2	14	6.0891	1.06784
PABPC3	poly(A) binding protein, cytoplasmic 3	5042	PABP3|PABPL3|tPABP	5	13	5.32815	5	13	5.68959	1.06784
FH	fumarate hydratase	2271	HLRCC|LRCC|MCL|MCUL1	7	13	5.32815	9	13	5.68959	1.06784
PSMC4	proteasome (prosome, macropain) 26S subunit, ATPase, 4	5704	MIP224|RPT3|S6|TBP-7|TBP7	5	12	4.95406	5	12	5.29011	1.06783
UQCRC2	ubiquinol-cytochrome c reductase core protein II	7385	MC3DN5|QCR2|UQCR2	7	11	4.58	9	11	4.89066	1.06783
TNPO2	transportin 2	30000	IPO3|KPNB2B|TRN2	3	11	4.58	2	11	4.89066	1.06783
SSR4	signal sequence receptor, delta	6748	TRAPD	3	11	4.58	3	11	4.89066	1.06783
HUWE1	HECT, UBA and WWE domain containing 1, E3 ubiquitin protein ligase	10075	ARF-BP1|HECTH9|HSPC272|Ib772|LASU1|MULE|URE-B1|UREB1	8	10	4.20596	5	10	4.49124	1.06783
KIF5C	kinesin family member 5C	3800	CDCBM2|KINN|NKHC|NKHC-2|NKHC2	5	10	4.20596	7	10	4.49124	1.06783
GNAO1	guanine nucleotide binding protein (G protein), alpha activating activity polypeptide O	2775	EIEE17|G-ALPHA-o|GNAO	2	9	3.83195	2	9	4.09186	1.06783
TDRD7	tudor domain containing 7	23424	CATC4|CTRCT36|PCTAIRE2BP|TRAP	3	9	3.83195	3	9	4.09186	1.06783
TPM2	tropomyosin 2 (beta)	7169	AMCD1|DA1|DA2B|HEL-S-273|NEM4|TMSB	4	9	3.83195	6	9	4.09186	1.06783
RPL18A	ribosomal protein L18a	6142	L18A	2	8	3.45798	3	8	3.6925	1.06782
SPN	sialophorin	6693	CD43|GALGP|GPL115|LSN	4	8	3.45798	2	8	3.6925	1.06782
LOC101929889	leukosialin-like	101929889	-	4	8	3.45798	2	8	3.6925	1.06782
BZW1	basic leucine zipper and W2 domains 1	9689	BZAP45|Nbla10236	4	8	3.45798	5	8	3.6925	1.06782
SUGT1	SGT1, suppressor of G2 allele of SKP1 (S. cerevisiae)	10910	SGT1	7	8	3.45798	7	8	3.6925	1.06782
ACADM	acyl-CoA dehydrogenase, C-4 to C-12 straight chain	34	ACAD1|MCAD|MCADH	6	8	3.45798	6	8	3.6925	1.06782
LMAN2	lectin, mannose-binding 2	10960	C5orf8|GP36B|VIP36	6	8	3.45798	5	8	3.6925	1.06782
CORO7	coronin 7	79585	0610011B16Rik|CRN7|POD1	6	8	3.45798	7	8	3.6925	1.06782
CCDC88B	coiled-coil domain containing 88B	283234	BRLZ|CCDC88|HKRP3|gipie	8	8	3.45798	6	8	3.6925	1.06782
STK10	serine/threonine kinase 10	6793	LOK|PRO2729	3	8	3.45798	3	8	3.6925	1.06782
EIF4H	eukaryotic translation initiation factor 4H	7458	WBSCR1|WSCR1|eIF-4H	4	8	3.45798	3	8	3.6925	1.06782
ETFB	electron-transfer-flavoprotein, beta polypeptide	2109	MADD	3	8	3.45798	3	8	3.6925	1.06782
SNX2	sorting nexin 2	6643	TRG-9	7	8	3.45798	6	8	3.6925	1.06782
GPX1	glutathione peroxidase 1	2876	GPXD|GSHPX1	5	8	3.45798	5	8	3.6925	1.06782
ADSL	adenylosuccinate lyase	158	AMPS|ASASE|ASL	4	8	3.45798	2	8	3.6925	1.06782
GSS	glutathione synthetase	2937	GSHS|HEL-S-64p|HEL-S-88n	7	8	3.45798	7	8	3.6925	1.06782
VAV1	vav 1 guanine nucleotide exchange factor	7409	VAV	3	7	3.08403	4	7	3.29318	1.06782
EFHD2	EF-hand domain family, member D2	79180	SWS1	4	7	3.08403	4	7	3.29318	1.06782
NIT2	nitrilase family, member 2	56954	HEL-S-8a	5	7	3.08403	5	7	3.29318	1.06782
OTUB1	OTU deubiquitinase, ubiquitin aldehyde binding 1	55611	OTB1|OTU1	6	7	3.08403	5	7	3.29318	1.06782
CAPNS1	calpain, small subunit 1	826	30K|CALPAIN4|CANP|CANPS|CAPN4|CDPS|CSS1	5	7	3.08403	5	7	3.29318	1.06782
AKR7A2	aldo-keto reductase family 7, member A2 (aflatoxin aldehyde reductase)	8574	AFAR|AFAR1|AFB1-AR1|AKR7	4	7	3.08403	5	7	3.29318	1.06782
DLST	dihydrolipoamide S-succinyltransferase (E2 component of 2-oxo-glutarate complex)	1743	DLTS	4	7	3.08403	4	7	3.29318	1.06782
SEC61B	Sec61 beta subunit	10952	-	3	6	2.7101	3	6	2.89389	1.06782
TOMM70A	translocase of outer mitochondrial membrane 70 homolog A (S. cerevisiae)	9868	-	2	6	2.7101	2	6	2.89389	1.06782
MYL6B	myosin, light chain 6B, alkali, smooth muscle and non-muscle	140465	MLC1SA	3	6	2.7101	2	6	2.89389	1.06782
CSTB	cystatin B (stefin B)	1476	CST6|EPM1|EPM1A|PME|STFB|ULD	3	6	2.7101	3	6	2.89389	1.06782
GIGYF2	GRB10 interacting GYF protein 2	26058	GYF2|PARK11|PERQ2|PERQ3|TNRC15	4	6	2.7101	5	6	2.89389	1.06782
TXNL1	thioredoxin-like 1	9352	HEL-S-114|TRP32|TXL-1|TXNL|Txl	5	6	2.7101	5	6	2.89389	1.06782
BAX	BCL2-associated X protein	581	BCL2L4	3	6	2.7101	3	6	2.89389	1.06782
CNPY3	canopy FGF signaling regulator 3	10695	CAG4A|ERDA5|PRAT4A|TNRC5	5	6	2.7101	6	6	2.89389	1.06782
LOC101930571	tubulin alpha-3E chain-like	101930571	-	2	6	2.7101	2	6	2.89389	1.06782
PSMA1	proteasome (prosome, macropain) subunit, alpha type, 1	5682	HC2|HEL-S-275|NU|PROS30	2	6	2.7101	3	6	2.89389	1.06782
PPP2R1B	protein phosphatase 2, regulatory subunit A, beta	5519	PP2A-Abeta|PR65B	2	6	2.7101	2	6	2.89389	1.06782
PSMD7	proteasome (prosome, macropain) 26S subunit, non-ATPase, 7	5713	MOV34|P40|Rpn8|S12	4	5	2.33621	5	5	2.49464	1.06781
TRMT112	tRNA methyltransferase 11-2 homolog (S. cerevisiae)	51504	HSPC152|HSPC170|TRM112|TRMT11-2	4	5	2.33621	5	5	2.49464	1.06781
HEATR2	HEAT repeat containing 2	54919	CILD18	2	5	2.33621	2	5	2.49464	1.06781
LZTFL1	leucine zipper transcription factor-like 1	54585	BBS17	5	5	2.33621	5	5	2.49464	1.06781
EIF1AX	eukaryotic translation initiation factor 1A, X-linked	1964	EIF1A|EIF1AP1|EIF4C|eIF-1A|eIF-4C	5	5	2.33621	4	5	2.49464	1.06781
ARF6	ADP-ribosylation factor 6	382	-	2	5	2.33621	2	5	2.49464	1.06781
SEPT8	septin 8	23176	2002-09-01	2	5	2.33621	2	5	2.49464	1.06781
GSTK1	glutathione S-transferase kappa 1	373156	GST|GST 13-13|GST13|GST13-13|GSTK1-1|hGSTK1	2	5	2.33621	3	5	2.49464	1.06781
RPS17	ribosomal protein S17	6218	DBA4|RPS17L|RPS17L1|RPS17L2|S17	5	5	2.33621	4	5	2.49464	1.06781
BTK	Bruton agammaglobulinemia tyrosine kinase	695	AGMX1|AT|ATK|BPK|IMD1|PSCTK1|XLA	2	5	2.33621	2	5	2.49464	1.06781
NRAS	neuroblastoma RAS viral (v-ras) oncogene homolog	4893	ALPS4|CMNS|N-ras|NCMS|NRAS1|NS6	4	5	2.33621	4	5	2.49464	1.06781
CAST	calpastatin	831	BS-17	4	5	2.33621	3	5	2.49464	1.06781
DPP7	dipeptidyl-peptidase 7	29952	DPP2|DPPII|QPP	2	5	2.33621	4	5	2.49464	1.06781
FAM21A	family with sequence similarity 21, member A	387680	FAM21B|bA56A21.1|bA98I6.1	4	4	1.96234	4	4	2.09541	1.06781
SLIRP	SRA stem-loop interacting RNA binding protein	81892	C14orf156|DC50|PD04872	4	4	1.96234	3	4	2.09541	1.06781
LOC101929857	sulfotransferase 1A3/1A4-like	101929857	-	2	4	1.96234	2	4	2.09541	1.06781
NNT	nicotinamide nucleotide transhydrogenase	23530	GCCD4	4	4	1.96234	4	4	2.09541	1.06781
IGBP1	immunoglobulin (CD79A) binding protein 1	3476	ALPHA-4|IBP1	4	4	1.96234	4	4	2.09541	1.06781
FLNC	filamin C, gamma	2318	ABP-280|ABP280A|ABPA|ABPL|FLN2|MFM5|MPD4	3	4	1.96234	2	4	2.09541	1.06781
STX7	syntaxin 7	8417	-	3	4	1.96234	3	4	2.09541	1.06781
SULT1A3	sulfotransferase family, cytosolic, 1A, phenol-preferring, member 3	6818	HAST|HAST3|M-PST|ST1A3/ST1A4|ST1A5|STM|TL-PST	2	4	1.96234	2	4	2.09541	1.06781
EDF1	endothelial differentiation-related factor 1	8721	EDF-1|MBF1	3	4	1.96234	4	4	2.09541	1.06781
SULT1A4	sulfotransferase family, cytosolic, 1A, phenol-preferring, member 4	445329	HAST3|M-PST|ST1A3/ST1A4|TL-PST	2	4	1.96234	2	4	2.09541	1.06781
STK25	serine/threonine kinase 25	10494	SOK1|YSK1	4	4	1.96234	4	4	2.09541	1.06781
SULT1A1	sulfotransferase family, cytosolic, 1A, phenol-preferring, member 1	6817	HAST1/HAST2|P-PST|PST|ST1A1|ST1A3|STP|STP1|TSPST1	2	4	1.96234	2	4	2.09541	1.06781
DCK	deoxycytidine kinase	1633	-	4	4	1.96234	4	4	2.09541	1.06781
GOLPH3L	golgi phosphoprotein 3-like	55204	GPP34R	2	4	1.96234	2	4	2.09541	1.06781
GOLGA2	golgin A2	2801	GM130	3	4	1.96234	2	4	2.09541	1.06781
VCPIP1	valosin containing protein (p97)/p47 complex interacting protein 1	80124	DUBA3|VCIP135	4	4	1.96234	4	4	2.09541	1.06781
HRAS	Harvey rat sarcoma viral oncogene homolog	3265	C-BAS/HAS|C-H-RAS|C-HA-RAS1|CTLO|H-RASIDX|HAMSV|HRAS1|RASH1|p21ras	3	4	1.96234	3	4	2.09541	1.06781
OAT	ornithine aminotransferase	4942	GACR|HOGA|OATASE|OKT	2	4	1.96234	3	4	2.09541	1.06781
IQGAP3	IQ motif containing GTPase activating protein 3	128239	-	2	3	1.5885	3	3	1.69622	1.06781
VPS28	vacuolar protein sorting 28 homolog (S. cerevisiae)	51160	-	3	3	1.5885	3	3	1.69622	1.06781
ESD	esterase D	2098	FGH	3	3	1.5885	2	3	1.69622	1.06781
IMPDH1	IMP (inosine 5'-monophosphate) dehydrogenase 1	3614	IMPD|IMPD1|LCA11|RP10|sWSS2608	2	3	1.5885	3	3	1.69622	1.06781
DYNLRB1	dynein, light chain, roadblock-type 1	83658	BITH|BLP|DNCL2A|DNLC2A|ROBLD1	3	3	1.5885	3	3	1.69622	1.06781
BAG2	BCL2-associated athanogene 2	9532	BAG-2|dJ417I1.2	2	3	1.5885	3	3	1.69622	1.06781
UBE2M	ubiquitin-conjugating enzyme E2M	9040	UBC-RS2|UBC12|hUbc12	3	3	1.5885	3	3	1.69622	1.06781
RCN1	reticulocalbin 1, EF-hand calcium binding domain	5954	HEL-S-84|PIG20|RCAL|RCN	3	3	1.5885	3	3	1.69622	1.06781
BTF3	basic transcription factor 3	689	BETA-NAC|BTF3a|BTF3b|NACB	2	3	1.5885	2	3	1.69622	1.06781
NSFL1C	NSFL1 (p97) cofactor (p47)	55968	P47|UBX1|UBXD10|UBXN2C|dJ776F14.1	3	3	1.5885	3	3	1.69622	1.06781
NUDT1	nudix (nucleoside diphosphate linked moiety X)-type motif 1	4521	MTH1	3	3	1.5885	3	3	1.69622	1.06781
ATP6V1G1	ATPase, H+ transporting, lysosomal 13kDa, V1 subunit G1	9550	ATP6G|ATP6G1|ATP6GL|ATP6J|Vma10	3	3	1.5885	3	3	1.69622	1.06781
AK3	adenylate kinase 3	50808	AK3L1|AK6|AKL3L|AKL3L1|FIX	2	3	1.5885	3	3	1.69622	1.06781
ABRACL	ABRA C-terminal like	58527	C6orf115|Costars|HSPC280|PRO2013	2	3	1.5885	2	3	1.69622	1.06781
TATDN1	TatD DNase domain containing 1	83940	-	3	3	1.5885	3	3	1.69622	1.06781
PDHA1	pyruvate dehydrogenase (lipoamide) alpha 1	5160	PDHA|PDHCE1A|PHE1A	2	3	1.5885	3	3	1.69622	1.06781
STK24	serine/threonine kinase 24	8428	HEL-S-95|MST3|MST3B|STE20|STK3	3	3	1.5885	3	3	1.69622	1.06781
ACAA1	acetyl-CoA acyltransferase 1	30	ACAA|PTHIO|THIO	2	3	1.5885	3	3	1.69622	1.06781
MPST	mercaptopyruvate sulfurtransferase	4357	MST|TST2	3	3	1.5885	3	3	1.69622	1.06781
TIMM13	translocase of inner mitochondrial membrane 13 homolog (yeast)	26517	TIM13|TIM13B|TIMM13A|TIMM13B|ppv1	2	3	1.5885	2	3	1.69622	1.06781
NDUFA5	NADH dehydrogenase (ubiquinone) 1 alpha subcomplex, 5	4698	B13|CI-13KD-B|CI-13kB|NUFM|UQOR13	3	3	1.5885	3	3	1.69622	1.06781
EIF1	eukaryotic translation initiation factor 1	10209	A121|EIF-1|EIF1A|ISO1|SUI1	2	3	1.5885	3	3	1.69622	1.06781
ATG3	autophagy related 3	64422	APG3|APG3-LIKE|APG3L|PC3-96	2	3	1.5885	3	3	1.69622	1.06781
CSTA	cystatin A (stefin A)	1475	AREI|STF1|STFA	2	3	1.5885	3	3	1.69622	1.06781
LZIC	leucine zipper and CTNNBIP1 domain containing	84328	-	2	3	1.5885	3	3	1.69622	1.06781
PTPRJ	protein tyrosine phosphatase, receptor type, J	5795	CD148|DEP1|HPTPeta|R-PTP-ETA|SCC1	3	3	1.5885	2	3	1.69622	1.06781
HRSP12	heat-responsive protein 12	10247	P14.5|PSP|UK114	3	3	1.5885	3	3	1.69622	1.06781
OXCT1	3-oxoacid CoA transferase 1	5019	OXCT|SCOT	3	3	1.5885	3	3	1.69622	1.06781
ARHGAP17	Rho GTPase activating protein 17	55114	MST066|MST110|MSTP038|MSTP066|MSTP110|NADRIN|PP367|PP4534|RICH-1|RICH1|WBP15	2	3	1.5885	2	3	1.69622	1.06781
VPS4B	vacuolar protein sorting 4 homolog B (S. cerevisiae)	9525	SKD1|SKD1B|VPS4-2	3	3	1.5885	2	3	1.69622	1.06781
GBAS	glioblastoma amplified sequence	2631	NIPSNAP2	2	2	1.21469	2	2	1.29706	1.06781
ARSA	arylsulfatase A	410	MLD	2	2	1.21469	2	2	1.29706	1.06781
DDAH1	dimethylarginine dimethylaminohydrolase 1	23576	DDAH|HEL-S-16	2	2	1.21469	2	2	1.29706	1.06781
IKBIP	IKBKB interacting protein	121457	IKIP	2	2	1.21469	2	2	1.29706	1.06781
MRPL1	mitochondrial ribosomal protein L1	65008	BM022|L1MT|MRP-L1	2	2	1.21469	2	2	1.29706	1.06781
TBCB	tubulin folding cofactor B	1155	CG22|CKAP1|CKAPI	2	2	1.21469	2	2	1.29706	1.06781
MPP1	membrane protein, palmitoylated 1, 55kDa	4354	AAG12|DXS552E|EMP55|MRG1|PEMP	2	2	1.21469	2	2	1.29706	1.06781
DYNLRB2	dynein, light chain, roadblock-type 2	83657	DNCL2B|DNLC2B|ROBLD2	2	2	1.21469	2	2	1.29706	1.06781
GRPEL1	GrpE-like 1, mitochondrial (E. coli)	80273	HMGE	2	2	1.21469	2	2	1.29706	1.06781
PYCR1	pyrroline-5-carboxylate reductase 1	5831	ARCL2B|ARCL3B|P5C|P5CR|PIG45|PP222|PRO3|PYCR	2	2	1.21469	2	2	1.29706	1.06781
ABCD3	ATP-binding cassette, sub-family D (ALD), member 3	5825	ABC43|PMP70|PXMP1|ZWS2	2	2	1.21469	2	2	1.29706	1.06781
GLOD4	glyoxalase domain containing 4	51031	C17orf25|HC71	2	2	1.21469	2	2	1.29706	1.06781
TBCE	tubulin folding cofactor E	6905	HRD|KCS|KCS1|pac2	2	2	1.21469	2	2	1.29706	1.06781
TNFAIP8	tumor necrosis factor, alpha-induced protein 8	25816	GG2-1|MDC-3.13|NDED|SCC-S2|SCCS2	2	2	1.21469	2	2	1.29706	1.06781
NTMT1	N-terminal Xaa-Pro-Lys N-methyltransferase 1	28989	AD-003|C9orf32|HOMT1A|METTL11A|NRMT|NTM1A	2	2	1.21469	2	2	1.29706	1.06781
HYPK	huntingtin interacting protein K	25764	C15orf63	2	2	1.21469	2	2	1.29706	1.06781
DSTN	destrin (actin depolymerizing factor)	11034	ACTDP|ADF|HEL32|bA462D18.2	2	2	1.21469	2	2	1.29706	1.06781
OXSR1	oxidative stress responsive 1	9943	OSR1	2	2	1.21469	2	2	1.29706	1.06781
ATP6V1G2	ATPase, H+ transporting, lysosomal 13kDa, V1 subunit G2	534	ATP6G|ATP6G2|NG38|VMA10	2	2	1.21469	2	2	1.29706	1.06781
STMN2	stathmin 2	11075	SCG10|SCGN10	2	2	1.21469	2	2	1.29706	1.06781
RNASEH2C	ribonuclease H2, subunit C	84153	AGS3|AYP1	2	2	1.21469	2	2	1.29706	1.06781
EIF5A2	eukaryotic translation initiation factor 5A2	56648	EIF-5A2|eIF5AII	2	2	1.21469	2	2	1.29706	1.06781
PIH1D1	PIH1 domain containing 1	55011	NOP17	2	2	1.21469	2	2	1.29706	1.06781
IRF5	interferon regulatory factor 5	3663	SLEB10	2	2	1.21469	2	2	1.29706	1.06781
PDDC1	Parkinson disease 7 domain containing 1	347862	-	2	2	1.21469	2	2	1.29706	1.06781
ERO1L	ERO1-like (S. cerevisiae)	30001	ERO1-alpha|ERO1A|ERO1LA	2	2	1.21469	2	2	1.29706	1.06781
POR	P450 (cytochrome) oxidoreductase	5447	CPR|CYPOR|P450R	2	2	1.21469	2	2	1.29706	1.06781
ACAT2	acetyl-CoA acetyltransferase 2	39	-	2	2	1.21469	2	2	1.29706	1.06781
IRF8	interferon regulatory factor 8	3394	H-ICSBP|ICSBP|ICSBP1|IRF-8	2	2	1.21469	2	2	1.29706	1.06781
PLEK	pleckstrin	5341	P47	2	2	1.21469	2	2	1.29706	1.06781
HSP90AB1	heat shock protein 90kDa alpha (cytosolic), class B member 1	3326	D6S182|HSP84|HSP90B|HSPC2|HSPCB	38	308	116.92	40	307	124.537	1.06515
CFL1	cofilin 1 (non-muscle)	1072	CFL|HEL-S-15	11	78	29.7042	15	77	31.3229	1.05449
GANAB	glucosidase, alpha; neutral AB	23193	G2AN|GLUII	17	53	20.3147	17	52	21.2943	1.04822
TPM3	tropomyosin 3	7170	CAPM1|CFTD|HEL-189|HEL-S-82p|NEM1|OK/SW-cl.5|TM-5|TM3|TM30|TM30nm|TM5|TPMsk3|TRK|hscp30	15	50	19.1892	21	49	20.0922	1.04706
LRPPRC	leucine-rich pentatricopeptide repeat containing	10128	CLONE-23970|GP130|LRP130|LSFC	33	99	37.6049	28	97	39.3602	1.04668
RAB1B	RAB1B, member RAS oncogene family	81876	-	7	48	18.439	7	47	19.2909	1.04621
ANXA5	annexin A5	308	ANX5|ENX2|HEL-S-7|PP4|RPRGL3	13	46	17.6888	16	45	18.4898	1.04528
SND1	staphylococcal nuclease and tudor domain containing 1	27044	TDRD11|p100	13	43	16.5639	13	42	17.2884	1.04374
MDH1	malate dehydrogenase 1, NAD (soluble)	4190	HEL-S-32|MDH-s|MDHA|MGC:1375|MOR2	10	34	13.1905	12	33	13.6859	1.03756
YWHAG	tyrosine 3-monooxygenase/tryptophan 5-monooxygenase activation protein, gamma	7532	14-3-3GAMMA|PPP1R170	10	34	13.1905	11	33	13.6859	1.03756
NACA	nascent polypeptide-associated complex alpha subunit	4666	NACA1|skNAC	4	27	10.5684	5	26	10.8857	1.03003
ECH1	enoyl CoA hydratase 1, peroxisomal	1891	HPXEL	6	25	9.81942	10	24	10.086	1.02715
IMPDH2	IMP (inosine 5'-monophosphate) dehydrogenase 2	3615	IMPD2|IMPDH-II	11	25	9.81942	15	24	10.086	1.02715
ACLY	ATP citrate lyase	47	ACL|ATPCL|CLATP	19	95	36.0991	23	91	36.9477	1.02351
USO1	USO1 vesicle transport factor	8615	P115|TAP|VDP	8	22	8.69622	14	21	8.88658	1.02189
RUVBL1	RuvB-like AAA ATPase 1	8607	ECP54|INO80H|NMP238|PONTIN|Pontin52|RVB1|TIH1|TIP49|TIP49A	12	22	8.69622	13	21	8.88658	1.02189
POTEE	POTE ankyrin domain family, member E	445582	A26C1|A26C1A|CT104.2|POTE-2|POTE2|POTE2gamma	9	249	94.4028	8	238	96.3911	1.02106
GAPDH	glyceraldehyde-3-phosphate dehydrogenase	2597	G3PD|GAPD|HEL-S-162eP	12	88	33.4649	12	84	34.1345	1.02001
ANXA1	annexin A1	301	ANX1|LPC1	10	43	16.5639	12	41	16.888	1.01957
MYL6	myosin, light chain 6, alkali, smooth muscle and non-muscle	4637	ESMLC|LC17|LC17-GI|LC17-NM|LC17A|LC17B|MLC-3|MLC1SM|MLC3NM|MLC3SM	7	20	7.94756	9	19	8.08714	1.01756
ST13	suppression of tumorigenicity 13 (colon carcinoma) (Hsp70 interacting protein)	6767	AAG2|FAM10A1|FAM10A4|HIP|HOP|HSPABP|HSPABP1|P48|PRO0786|SNC6	5	20	7.94756	7	19	8.08714	1.01756
HSPA4	heat shock 70kDa protein 4	3308	APG-2|HEL-S-5a|HS24/P52|HSPH2|RY|hsp70|hsp70RY	23	60	22.942	22	57	23.2984	1.01553
PLIN3	perilipin 3	10226	M6PRBP1|PP17|TIP47	12	37	14.3147	10	35	14.4862	1.01198
HSPA6	heat shock 70kDa protein 6 (HSP70B')	3310	-	6	36	13.94	6	34	14.0861	1.01048
EIF2S1	eukaryotic translation initiation factor 2, subunit 1 alpha, 35kDa	1965	EIF-2|EIF-2A|EIF-2alpha|EIF2|EIF2A	8	17	6.82479	8	16	6.88822	1.00929
RAB11A	RAB11A, member RAS oncogene family	8766	YL8	8	17	6.82479	10	16	6.88822	1.00929
PSMC1	proteasome (prosome, macropain) 26S subunit, ATPase, 1	5700	P26S4|S4|p56	9	16	6.45059	8	15	6.48864	1.0059
PGK2	phosphoglycerate kinase 2	5232	HEL-S-272|PGKB|PGKPS|dJ417L20.2	4	16	6.45059	6	15	6.48864	1.0059
ARF4	ADP-ribosylation factor 4	378	ARF2	6	32	12.4412	6	30	12.4856	1.00357
PRDX6	peroxiredoxin 6	9588	1-Cys|AOP2|HEL-S-128m|NSGPx|PRX|aiPLA2|p29	13	31	12.0666	13	29	12.0856	1.00158
ACTA1	actin, alpha 1, skeletal muscle	58	ACTA|ASMA|CFTD|CFTD1|CFTDM|MPFD|NEM1|NEM2|NEM3	17	251	95.1644	13	235	95.171	1.00007
ACTC1	actin, alpha, cardiac muscle 1	70	ACTC|ASD5|CMD1R|CMH11|LVNC4	17	251	95.1644	13	235	95.171	1.00007
ATP5C1	ATP synthase, H+ transporting, mitochondrial F1 complex, gamma polypeptide 1	509	ATP5C|ATP5CL1	2	14	5.70227	3	13	5.68959	0.997777
VDAC2	voltage-dependent anion channel 2	7417	POR	7	14	5.70227	6	13	5.68959	0.997777
PRDX2	peroxiredoxin 2	7001	HEL-S-2a|NKEF-B|NKEFB|PRP|PRX2|PRXII|PTX1|TDPX1|TPX1|TSA	6	14	5.70227	7	13	5.68959	0.997777
CCT7	chaperonin containing TCP1, subunit 7 (eta)	10574	CCTETA|CCTH|NIP7-1|TCP1ETA	18	75	28.5765	18	70	28.5128	0.997771
RPN1	ribophorin I	6184	OST1|RBPH1	6	28	10.9429	7	26	10.8857	-1.00525
SH3BGRL	SH3 domain binding glutamate-rich protein like	6451	HEL-S-115|SH3BGR	6	13	5.32815	6	12	5.29011	-1.00719
RHOA	ras homolog family member A	387	ARH12|ARHA|RHO12|RHOH12	4	13	5.32815	5	12	5.29011	-1.00719
HADHB	hydroxyacyl-CoA dehydrogenase/3-ketoacyl-CoA thiolase/enoyl-CoA hydratase (trifunctional protein), beta subunit	3032	ECHB|MTPB|TP-BETA	7	27	10.5684	9	25	10.4858	-1.00787
AHSA1	AHA1, activator of heat shock 90kDa protein ATPase homolog 1 (yeast)	10598	AHA1|C14orf3|p38	6	12	4.95406	5	11	4.89066	-1.01296
MLEC	malectin	9761	KIAA0152	4	12	4.95406	6	11	4.89066	-1.01296
VCP	valosin containing protein	7415	ALS14|HEL-220|HEL-S-70|IBMPFD|IBMPFD1|TERA|p97	29	88	33.4649	34	81	32.9293	-1.01626
ALDOA	aldolase A, fructose-bisphosphate	226	ALDA|GSD12|HEL-S-87p	20	99	37.6049	21	91	36.9477	-1.01779
GOLGA3	golgin A3	2802	GCP170|MEA-2	7	11	4.58	10	10	4.49124	-1.01976
RPS28	ribosomal protein S28	6234	S28	3	11	4.58	2	10	4.49124	-1.01976
SEPT6	septin 6	23157	SEP2|SEPT2	6	11	4.58	5	10	4.49124	-1.01976
RPL11	ribosomal protein L11	6135	DBA7|GIG34|L11	4	23	9.07059	3	21	8.88658	-1.02071
GNAI1	guanine nucleotide binding protein (G protein), alpha inhibiting activity polypeptide 1	2770	Gi	3	10	4.20596	2	9	4.09186	-1.02789
GMFG	glia maturation factor, gamma	9535	GMF-GAMMA	4	10	4.20596	4	9	4.09186	-1.02789
KIF5A	kinesin family member 5A	3798	D12S1889|MY050|NKHC|SPG10	5	10	4.20596	6	9	4.09186	-1.02789
PSMB1	proteasome (prosome, macropain) subunit, beta type, 1	5689	HC5|PMSB1|PSC5	6	10	4.20596	4	9	4.09186	-1.02789
FNTA	farnesyltransferase, CAAX box, alpha	2339	FPTA|PGGT1A|PTAR2	6	10	4.20596	6	9	4.09186	-1.02789
TPD52L2	tumor protein D52-like 2	7165	D54	6	10	4.20596	7	9	4.09186	-1.02789
P4HA1	prolyl 4-hydroxylase, alpha polypeptide I	5033	P4HA	10	10	4.20596	7	9	4.09186	-1.02789
PGAM1	phosphoglycerate mutase 1 (brain)	5223	HEL-S-35|PGAM-B|PGAMA	10	21	8.32188	10	19	8.08714	-1.02903
TRAP1	TNF receptor-associated protein 1	10131	HSP 75|HSP75|HSP90L|TRAP-1	7	32	12.4412	7	29	12.0856	-1.02942
CTPS1	CTP synthase 1	1503	CTPS|IMD24	9	43	16.5639	12	39	16.0873	-1.02963
YWHAQ	tyrosine 3-monooxygenase/tryptophan 5-monooxygenase activation protein, theta	10971	14-3-3|1C5|HS1	18	43	16.5639	16	39	16.0873	-1.02963
RPS10	ribosomal protein S10	6204	DBA9|S10	3	20	7.94756	3	18	7.68747	-1.03383
ANXA11	annexin A11	311	ANX11|CAP50	9	20	7.94756	10	18	7.68747	-1.03383
GNAL	guanine nucleotide binding protein (G protein), alpha activating activity polypeptide, olfactory type	2774	DYT25	3	9	3.83195	2	8	3.6925	-1.03777
UQCRC1	ubiquinol-cytochrome c reductase core protein I	7384	D3S3191|QCR1|UQCR1	7	9	3.83195	8	8	3.6925	-1.03777
NCSTN	nicastrin	23385	ATAG1874	3	9	3.83195	3	8	3.6925	-1.03777
UGP2	UDP-glucose pyrophosphorylase 2	7360	UDPG|UDPGP|UDPGP2|UGP1|UGPP1|UGPP2|pHC379	6	9	3.83195	6	8	3.6925	-1.03777
TBCA	tubulin folding cofactor A	6902	-	7	9	3.83195	5	8	3.6925	-1.03777
CAPZA1	capping protein (actin filament) muscle Z-line, alpha 1	829	CAPPA1|CAPZ|CAZ1	10	29	11.3174	11	26	10.8857	-1.03965
HSPA1A	heat shock 70kDa protein 1A	3303	HEL-S-103|HSP70-1|HSP70-1A|HSP70I|HSP72|HSPA1	14	59	22.5666	15	53	21.695	-1.04017
HSPA1B	heat shock 70kDa protein 1B	3304	HSP70-1B|HSP70-2	14	59	22.5666	15	53	21.695	-1.04017
HSPA5	heat shock 70kDa protein 5 (glucose-regulated protein, 78kDa)	3309	BIP|GRP78|HEL-S-89n|MIF2	27	126	47.7813	30	113	45.7994	-1.04327
PSMD12	proteasome (prosome, macropain) 26S subunit, non-ATPase, 12	5718	Rpn5|p55	10	28	10.9429	7	25	10.4858	-1.04358
ENO1	enolase 1, (alpha)	2023	ENO1L1|MPB1|NNE|PPH	22	203	76.9166	24	182	73.6632	-1.04417
CS	citrate synthase	1431	-	4	18	7.19902	4	16	6.88822	-1.04512
PPIB	peptidylprolyl isomerase B (cyclophilin B)	5479	CYP-S1|CYPB|HEL-S-39|OI9|SCYLP	6	37	14.3147	9	33	13.6859	-1.04595
POTEF	POTE ankyrin domain family, member F	728378	A26C1B|ACTB|POTE2alpha|POTEACTIN	7	161	61.0037	6	144	58.2988	-1.0464
ALDOC	aldolase C, fructose-bisphosphate	230	ALDC	8	27	10.5684	9	24	10.086	-1.04783
PSMB2	proteasome (prosome, macropain) subunit, beta type, 2	5690	HC7-I	4	8	3.45798	4	7	3.29318	-1.05004
PACSIN2	protein kinase C and casein kinase substrate in neurons 2	11252	SDPII	8	8	3.45798	6	7	3.29318	-1.05004
CHID1	chitinase domain containing 1	66005	SI-CLP|SICLP	2	8	3.45798	2	7	3.29318	-1.05004
PSMD4	proteasome (prosome, macropain) 26S subunit, non-ATPase, 4	5710	AF|AF-1|ASF|MCB1|Rpn10|S5A|pUB-R5	4	8	3.45798	4	7	3.29318	-1.05004
HPRT1	hypoxanthine phosphoribosyltransferase 1	3251	HGPRT|HPRT	6	8	3.45798	5	7	3.29318	-1.05004
CDC42	cell division cycle 42	998	CDC42Hs|G25K	2	8	3.45798	3	7	3.29318	-1.05004
ENO2	enolase 2 (gamma, neuronal)	2026	HEL-S-279|NSE	4	54	20.69	4	48	19.6915	-1.0507
YWHAZ	tyrosine 3-monooxygenase/tryptophan 5-monooxygenase activation protein, zeta	7534	14-3-3-zeta|HEL-S-3|HEL4|KCIP-1|YWHAD	14	72	27.4491	15	64	26.1055	-1.05147
MYH14	myosin, heavy chain 14, non-muscle	79784	DFNA4|DFNA4A|MHC16|MYH17|NMHC II-C|NMHC-II-C|PNMHH|myosin	8	35	13.5652	8	31	12.8857	-1.05273
PRDX1	peroxiredoxin 1	5052	MSP23|NKEF-A|NKEFA|PAG|PAGA|PAGB|PRX1|PRXI|TDPX2	11	35	13.5652	12	31	12.8857	-1.05273
CAND1	cullin-associated and neddylation-dissociated 1	55832	TIP120|TIP120A	12	34	13.1905	12	30	12.4856	-1.05645
RNH1	ribonuclease/angiogenin inhibitor 1	6050	RAI|RNH	13	51	19.5643	14	45	18.4898	-1.05811
CORO1B	coronin, actin binding protein, 1B	57175	CORONIN-2	4	16	6.45059	5	14	6.0891	-1.05937
ARF1	ADP-ribosylation factor 1	375	-	8	74	28.2007	6	65	26.5066	-1.06391
ARF3	ADP-ribosylation factor 3	377	-	8	74	28.2007	6	65	26.5066	-1.06391
PFN1	profilin 1	5216	ALS18	11	90	34.2174	12	79	32.126	-1.0651
POTEI	POTE ankyrin domain family, member I	653269	POTE2beta	6	98	37.2284	5	86	34.9381	-1.06555
C19orf10	chromosome 19 open reading frame 10	56005	EUROIMAGE1875335|IL25|IL27|IL27w|R33729_1|SF20	3	7	3.08403	4	6	2.89389	-1.0657
GNS	glucosamine (N-acetyl)-6-sulfatase	2799	G6S	3	7	3.08403	5	6	2.89389	-1.0657
PFAS	phosphoribosylformylglycinamidine synthase	5198	FGAMS|FGARAT|PURL	6	7	3.08403	6	6	2.89389	-1.0657
NOMO1	NODAL modulator 1	23420	Nomo|PM5	3	7	3.08403	4	6	2.89389	-1.0657
NOMO2	NODAL modulator 2	283820	Nomo|PM5	3	7	3.08403	4	6	2.89389	-1.0657
NOMO3	NODAL modulator 3	408050	Nomo	3	7	3.08403	4	6	2.89389	-1.0657
ARL8B	ADP-ribosylation factor-like 8B	55207	ARL10C|Gie1	3	7	3.08403	2	6	2.89389	-1.0657
MARS	methionyl-tRNA synthetase	4141	METRS|MRS|MTRNS|SPG70	7	15	6.07641	4	13	5.68959	-1.06799
ACTBL2	actin, beta-like 2	345651	ACT	8	137	51.9332	6	120	48.6191	-1.06816
CLIC1	chloride intracellular channel 1	1192	G6|NCC27	10	71	27.0734	13	62	25.3033	-1.06995
CLTC	clathrin, heavy chain (Hc)	1213	CHC|CHC17|CLH-17|CLTCL2|Hc	50	131	49.6681	46	114	46.2021	-1.07502
HSPA4L	heat shock 70kDa protein 4-like	22824	APG-1|HSPH3|Osp94	8	14	5.70227	8	12	5.29011	-1.07791
RPL18	ribosomal protein L18	6141	L18	4	29	11.3174	4	25	10.4858	-1.0793
EEF1G	eukaryotic translation elongation factor 1 gamma	1937	EF1G|GIG35	13	51	19.5643	15	44	18.0893	-1.08154
SYNCRIP	synaptotagmin binding, cytoplasmic RNA interacting protein	10492	GRY-RBP|GRYRBP|HNRNPQ|HNRPQ1|NSAP1|PP68|hnRNP-Q	16	88	33.4649	18	76	30.9213	-1.08226
RPS5	ribosomal protein S5	6193	S5	5	21	8.32188	6	18	7.68747	-1.08253
PSMB6	proteasome (prosome, macropain) subunit, beta type, 6	5694	DELTA|LMPY|Y	3	6	2.7101	3	5	2.49464	-1.08637
KIAA0368	KIAA0368	23392	ECM29	3	6	2.7101	4	5	2.49464	-1.08637
NPLOC4	nuclear protein localization 4 homolog (S. cerevisiae)	55666	NPL4	5	6	2.7101	2	5	2.49464	-1.08637
TPD52	tumor protein D52	7163	D52|N8L|PC-1|PrLZ|hD52	5	6	2.7101	5	5	2.49464	-1.08637
UTRN	utrophin	7402	DMDL|DRP|DRP1	5	6	2.7101	3	5	2.49464	-1.08637
RAC1	ras-related C3 botulinum toxin substrate 1 (rho family, small GTP binding protein Rac1)	5879	Rac-1|TC-25|p21-Rac1	2	6	2.7101	3	5	2.49464	-1.08637
PSMD6	proteasome (prosome, macropain) 26S subunit, non-ATPase, 6	9861	Rpn7|S10|SGA-113M|p42A|p44S10	2	6	2.7101	2	5	2.49464	-1.08637
USP5	ubiquitin specific peptidase 5 (isopeptidase T)	8078	ISOT	6	6	2.7101	4	5	2.49464	-1.08637
PRKAR2A	protein kinase, cAMP-dependent, regulatory, type II, alpha	5576	PKR2|PRKAR2	6	13	5.32815	8	11	4.89066	-1.08945
PRDX5	peroxiredoxin 5	25824	ACR1|AOEB166|B166|HEL-S-55|PLP|PMP20|PRDX6|PRXV|prx-V	6	13	5.32815	6	11	4.89066	-1.08945
PSMA7	proteasome (prosome, macropain) subunit, alpha type, 7	5688	C6|HSPC|RC6-1|XAPC7	6	20	7.94756	8	17	7.28783	-1.09053
RAB1A	RAB1A, member RAS oncogene family	5861	RAB1|YPT1	6	40	15.4392	7	34	14.0861	-1.09606
RPS6	ribosomal protein S6	6194	S6	5	33	12.8158	4	28	11.6856	-1.09672
ALDH2	aldehyde dehydrogenase 2 family (mitochondrial)	217	ALDH-E2|ALDHI|ALDM	10	26	10.1939	10	22	9.28635	-1.09773
TPI1	triosephosphate isomerase 1	7167	HEL-S-49|TIM|TPI|TPID	11	19	7.57328	12	16	6.88822	-1.09945
VDAC1	voltage-dependent anion channel 1	7416	PORIN|VDAC-1	10	46	17.6888	10	39	16.0873	-1.09955
TLN1	talin 1	7094	ILWEQ|TLN	72	147	55.7106	69	125	50.6342	-1.10026
PLOD3	procollagen-lysine, 2-oxoglutarate 5-dioxygenase 3	8985	LH3	6	12	4.95406	5	10	4.49124	-1.10305
ERLIN1	ER lipid raft associated 1	10613	C10orf69|Erlin-1|KE04|KEO4|SPFH1|SPG62	2	12	4.95406	2	10	4.49124	-1.10305
POTEJ	POTE ankyrin domain family, member J	653781	POTE2beta	5	97	36.8519	4	82	33.331	-1.10564
ATIC	5-aminoimidazole-4-carboxamide ribonucleotide formyltransferase/IMP cyclohydrolase	471	AICAR|AICARFT|HEL-S-70p|IMPCHASE|PURH	16	44	16.9388	19	37	15.2867	-1.10808
IDH2	isocitrate dehydrogenase 2 (NADP+), mitochondrial	3418	D2HGA2|ICD-M|IDH|IDHM|IDP|IDPM|mNADP-IDH	14	31	12.0666	14	26	10.8857	-1.10847
ACO2	aconitase 2, mitochondrial	50	ACONM|ICRD	12	18	7.19902	14	15	6.48864	-1.10948
YBX1	Y box binding protein 1	4904	BP-8|CSDA2|CSDB|DBPB|MDR-NF1|NSEP-1|NSEP1|YB-1|YB1	9	24	9.44499	8	20	8.48685	-1.1129
LONP1	lon peptidase 1, mitochondrial	9361	LON|LONP|LonHS|PIM1|PRSS15|hLON	15	24	9.44499	12	20	8.48685	-1.1129
CLEC11A	C-type lectin domain family 11, member A	6320	CLECSF3|LSLCL|P47|SCGF	3	5	2.33621	3	4	2.09541	-1.11492
DUSP23	dual specificity phosphatase 23	54935	DUSP25|LDP-3|MOSP|VHZ	3	5	2.33621	3	4	2.09541	-1.11492
EIF1AY	eukaryotic translation initiation factor 1A, Y-linked	9086	eIF-4C	5	5	2.33621	3	4	2.09541	-1.11492
MRC2	mannose receptor, C type 2	9902	CD280|CLEC13E|ENDO180|UPARAP	5	5	2.33621	4	4	2.09541	-1.11492
PFDN2	prefoldin subunit 2	5202	PFD2	4	5	2.33621	3	4	2.09541	-1.11492
IMPA1	inositol(myo)-1(or 4)-monophosphatase 1	3612	IMP|IMPA	2	5	2.33621	2	4	2.09541	-1.11492
SUMF2	sulfatase modifying factor 2	25870	pFGE	4	5	2.33621	3	4	2.09541	-1.11492
PRMT5	protein arginine methyltransferase 5	10419	HRMT1L5|IBP72|JBP1|SKB1|SKB1Hs	2	5	2.33621	2	4	2.09541	-1.11492
NANS	N-acetylneuraminic acid synthase	54187	HEL-S-100|SAS	3	5	2.33621	3	4	2.09541	-1.11492
SEC24C	SEC24 family member C	9632	-	3	5	2.33621	3	4	2.09541	-1.11492
ACP1	acid phosphatase 1, soluble	52	HAAP	5	5	2.33621	3	4	2.09541	-1.11492
C14orf166	chromosome 14 open reading frame 166	51637	CGI99|CLE|CLE7|LCRP369|RLLM1	3	5	2.33621	3	4	2.09541	-1.11492
RAB2B	RAB2B, member RAS oncogene family	84932	-	3	11	4.58	2	9	4.09186	-1.1193
PHB	prohibitin	5245	HEL-215|HEL-S-54e|PHB1	5	11	4.58	6	9	4.09186	-1.1193
ACTA2	actin, alpha 2, smooth muscle, aorta	59	AAT6|ACTSA|MYMY5	16	234	88.6941	12	195	78.9302	-1.1237
ACTG2	actin, gamma 2, smooth muscle, enteric	72	ACT|ACTA3|ACTE|ACTL3|ACTSG|VSCM	16	234	88.6941	12	195	78.9302	-1.1237
HSPA1L	heat shock 70kDa protein 1-like	3305	HSP70-1L|HSP70-HOM|HSP70T|hum70t	9	57	21.8159	8	47	19.2909	-1.13089
NAP1L1	nucleosome assembly protein 1-like 1	4673	NAP1|NAP1L|NRP	7	16	6.45059	7	13	5.68959	-1.13375
TOMM20	translocase of outer mitochondrial membrane 20 homolog (yeast)	9804	MAS20|MOM19|TOM20	2	10	4.20596	3	8	3.6925	-1.13905
CYCS	cytochrome c, somatic	54205	CYC|HCS|THC4	3	10	4.20596	3	8	3.6925	-1.13905
DNAJB1	DnaJ (Hsp40) homolog, subfamily B, member 1	3337	HSPF1|Hdj1|Hsp40|RSPH16B|Sis1	10	10	4.20596	8	8	3.6925	-1.13905
EIF6	eukaryotic translation initiation factor 6	3692	CAB|EIF3A|ITGB4BP|b(2)gcn|eIF-6|p27(BBP)|p27BBP	5	10	4.20596	4	8	3.6925	-1.13905
UBA1	ubiquitin-like modifier activating enzyme 1	7317	A1S9|A1S9T|A1ST|AMCX1|CFAP124|GXP1|POC20|SMAX2|UBA1A|UBE1|UBE1X	23	83	31.5842	17	68	27.7103	-1.1398
ENO3	enolase 3 (beta, muscle)	2027	GSD13|MSE	5	54	20.69	5	44	18.0893	-1.14377
PDIA4	protein disulfide isomerase family A, member 4	9601	ERP70|ERP72|ERp-72	14	59	22.5666	17	48	19.6915	-1.14601
RAB14	RAB14, member RAS oncogene family	51552	FBP|RAB-14	5	15	6.07641	4	12	5.29011	-1.14864
RPS12	ribosomal protein S12	6206	S12	5	20	7.94756	4	16	6.88822	-1.15379
RNPEP	arginyl aminopeptidase (aminopeptidase B)	6051	-	8	20	7.94756	9	16	6.88822	-1.15379
ATP5B	ATP synthase, H+ transporting, mitochondrial F1 complex, beta polypeptide	506	ATPMB|ATPSB|HEL-S-271	21	115	43.6329	22	93	37.7517	-1.15579
P4HB	prolyl 4-hydroxylase, beta polypeptide	5034	DSI|ERBA2L|GIT|P4Hbeta|PDI|PDIA1|PHDB|PO4DB|PO4HB|PROHB	23	104	39.4879	23	84	34.1345	-1.15683
FAM21C	family with sequence similarity 21, member C	253725	FAM21A|VPEF	4	4	1.96234	3	3	1.69622	-1.15689
PSMD14	proteasome (prosome, macropain) 26S subunit, non-ATPase, 14	10213	PAD1|POH1|RPN11	2	4	1.96234	3	3	1.69622	-1.15689
TCEB1	transcription elongation factor B (SIII), polypeptide 1 (15kDa, elongin C)	6921	SIII|eloC	2	4	1.96234	3	3	1.69622	-1.15689
PMPCB	peptidase (mitochondrial processing) beta	9512	Beta-MPP|MPP11|MPPB|MPPP52|P-52	3	4	1.96234	2	3	1.69622	-1.15689
IFI35	interferon-induced protein 35	3430	IFP35	3	4	1.96234	3	3	1.69622	-1.15689
PRRC2A	proline-rich coiled-coil 2A	7916	BAT2|D6S51|D6S51E|G2	3	4	1.96234	3	3	1.69622	-1.15689
MRPL44	mitochondrial ribosomal protein L44	65080	COXPD16|L44MT|MRP-L44	4	4	1.96234	3	3	1.69622	-1.15689
PKN1	protein kinase N1	5585	DBK|PAK-1|PAK1|PKN|PKN-ALPHA|PRK1|PRKCL1	3	4	1.96234	3	3	1.69622	-1.15689
CHCHD3	coiled-coil-helix-coiled-coil-helix domain containing 3	54927	MINOS3|PPP1R22	3	4	1.96234	3	3	1.69622	-1.15689
ATP2A1	ATPase, Ca++ transporting, cardiac muscle, fast twitch 1	487	ATP2A|SERCA1	2	4	1.96234	3	3	1.69622	-1.15689
HGH1	HGH1 homolog (S. cerevisiae)	51236	BRP16|BRP16L|C8orf30A|C8orf30B|FAM203A|FAM203B	4	4	1.96234	3	3	1.69622	-1.15689
FXR1	fragile X mental retardation, autosomal homolog 1	8087	FXR1P	2	4	1.96234	2	3	1.69622	-1.15689
GRWD1	glutamate-rich WD repeat containing 1	83743	CDW4|GRWD|RRB1|WDR28	3	4	1.96234	3	3	1.69622	-1.15689
GADD45GIP1	growth arrest and DNA-damage-inducible, gamma interacting protein 1	90480	CKBBP2|CKbetaBP2|CRIF1|MRP-L59|PLINP|PLINP-1|PRG6|Plinp1	4	4	1.96234	3	3	1.69622	-1.15689
RAB18	RAB18, member RAS oncogene family	22931	RAB18LI1|WARBM3	4	4	1.96234	3	3	1.69622	-1.15689
CALM3	calmodulin 3 (phosphorylase kinase, delta)	808	HEL-S-72|PHKD|PHKD3	2	4	1.96234	3	3	1.69622	-1.15689
CALM1	calmodulin 1 (phosphorylase kinase, delta)	801	CALML2|CAMI|CPVT4|DD132|PHKD|caM	2	4	1.96234	3	3	1.69622	-1.15689
CALM2	calmodulin 2 (phosphorylase kinase, delta)	805	CAMII|PHKD|PHKD2	2	4	1.96234	3	3	1.69622	-1.15689
WDR61	WD repeat domain 61	80349	REC14|SKI8	4	4	1.96234	3	3	1.69622	-1.15689
RTN4	reticulon 4	57142	ASY|NI220/250|NOGO|NOGO-A|NOGOC|NSP|NSP-CL|Nbla00271|Nbla10545|Nogo-B|Nogo-C|RTN-X|RTN4-A|RTN4-B1|RTN4-B2|RTN4-C	2	9	3.83195	3	7	3.29318	-1.1636
CORO7-PAM16	CORO7-PAM16 readthrough	100529144	-	7	9	3.83195	6	7	3.29318	-1.1636
KPNA2	karyopherin alpha 2 (RAG cohort 1, importin alpha 1)	3838	IPOA1|QIP2|RCH1|SRP1alpha	7	9	3.83195	6	7	3.29318	-1.1636
CPT2	carnitine palmitoyltransferase 2	1376	CPT1|CPTASE|IIAE4	6	9	3.83195	4	7	3.29318	-1.1636
TAGLN2	transgelin 2	8407	HA1756	11	50	19.1892	13	40	16.4876	-1.16385
RAP1A	RAP1A, member of RAS oncogene family	5906	C21KG|G-22K|KREV-1|KREV1|RAP1|SMGP21	4	14	5.70227	6	11	4.89066	-1.16595
SLC25A6	solute carrier family 25 (mitochondrial carrier; adenine nucleotide translocator), member 6	293	2|3|AAC3|ANT|ANT 2|ANT 3|ANT3|ANT3Y	5	24	9.44499	6	19	8.08714	-1.1679
HSPA9	heat shock 70kDa protein 9 (mortalin)	3313	CSA|GRP-75|GRP75|HEL-S-124m|HSPA9B|MOT|MOT2|MTHSP75|PBP74	20	64	24.4439	23	51	20.8935	-1.16993
HSPA2	heat shock 70kDa protein 2	3306	HSP70-2|HSP70-3	8	73	27.8249	10	58	23.6993	-1.17408
NUDC	nudC nuclear distribution protein	10726	HNUDC|MNUDC|NPD011	8	18	7.19902	9	14	6.0891	-1.18228
PCBP2	poly(rC) binding protein 2	5094	HNRNPE2|HNRPE2|hnRNP-E2	6	18	7.19902	5	14	6.0891	-1.18228
TXN	thioredoxin	7295	TRDX|TRX|TRX1	4	13	5.32815	3	10	4.49124	-1.18634
PSMA4	proteasome (prosome, macropain) subunit, alpha type, 4	5685	HC9|HsT17706|PSC9	5	13	5.32815	6	10	4.49124	-1.18634
PRDX4	peroxiredoxin 4	10549	AOE37-2|AOE372|HEL-S-97n|PRX-4	7	13	5.32815	6	10	4.49124	-1.18634
RPS27A	ribosomal protein S27a	6233	CEP80|HEL112|S27A|UBA80|UBC|UBCEP1|UBCEP80	5	65	24.8195	4	51	20.8935	-1.1879
UBB	ubiquitin B	7314	-	5	65	24.8195	4	51	20.8935	-1.1879
UBA52	ubiquitin A-52 residue ribosomal protein fusion product 1	7311	CEP52|HUBCEP52|L40|RPL40	5	65	24.8195	4	51	20.8935	-1.1879
UBC	ubiquitin C	7316	HMG20	5	65	24.8195	4	51	20.8935	-1.1879
PHGDH	phosphoglycerate dehydrogenase	26227	3-PGDH|3PGDH|HEL-S-113|NLS|PDG|PGAD|PGD|PGDH|PHGDHD|SERA	16	36	13.94	15	28	11.6856	-1.19291
RAB2A	RAB2A, member RAS oncogene family	5862	LHX|RAB2	6	22	8.69622	4	17	7.28783	-1.19325
GOT2	glutamic-oxaloacetic transaminase 2, mitochondrial	2806	KAT4|KATIV|mitAAT	5	8	3.45798	5	6	2.89389	-1.19492
IDH3A	isocitrate dehydrogenase 3 (NAD+) alpha	3419	-	5	8	3.45798	5	6	2.89389	-1.19492
MTPN	myotrophin	136319	GCDP|V-1	2	8	3.45798	2	6	2.89389	-1.19492
SSBP1	single-stranded DNA binding protein 1, mitochondrial	6742	Mt-SSB|SOSS-B1|SSBP|mtSSB	5	8	3.45798	5	6	2.89389	-1.19492
PSMB4	proteasome (prosome, macropain) subunit, beta type, 4	5692	HN3|HsN3|PROS-26|PROS26	6	8	3.45798	5	6	2.89389	-1.19492
STAT3	signal transducer and activator of transcription 3 (acute-phase response factor)	6774	APRF|HIES	2	8	3.45798	3	6	2.89389	-1.19492
RPS7	ribosomal protein S7	6201	DBA8|S7	2	8	3.45798	4	6	2.89389	-1.19492
RTCB	RNA 2',3'-cyclic phosphate and 5'-OH ligase	51493	C22orf28|DJ149A16.6|FAAP	5	8	3.45798	5	6	2.89389	-1.19492
RAB3D	RAB3D, member RAS oncogene family	9545	D2-2|GOV|RAB16|RAD3D	2	8	3.45798	2	6	2.89389	-1.19492
CAPG	capping protein (actin filament), gelsolin-like	822	AFCP|HEL-S-66|MCP	9	31	12.0666	10	24	10.086	-1.19637
RPL22	ribosomal protein L22	6146	EAP|HBP15|HBP15/L22|L22	4	17	6.82479	4	13	5.68959	-1.19952
TTLL12	tubulin tyrosine ligase-like family, member 12	23170	dJ526I14.2	6	12	4.95406	6	9	4.09186	-1.21071
PSMA8	proteasome (prosome, macropain) subunit, alpha type, 8	143471	PSMA7L	4	12	4.95406	3	9	4.09186	-1.21071
GLRX3	glutaredoxin 3	10539	GLRX4|GRX3|GRX4|PICOT|TXNL2|TXNL3	4	12	4.95406	5	9	4.09186	-1.21071
CAPZB	capping protein (actin filament) muscle Z-line, beta	832	CAPB|CAPPB|CAPZ	11	47	18.0639	14	36	14.8865	-1.21344
ACTR3	ARP3 actin-related protein 3 homolog (yeast)	10096	ARP3	13	47	18.0639	13	36	14.8865	-1.21344
RAP1B	RAP1B, member of RAS oncogene family	5908	K-REV|RAL1B	6	16	6.45059	7	12	5.29011	-1.21937
NAMPT	nicotinamide phosphoribosyltransferase	10135	1110035O14Rik|PBEF|PBEF1|VF|VISFATIN	2	3	1.5885	2	2	1.29706	-1.2247
PLAA	phospholipase A2-activating protein	9373	DOA1|PLA2P|PLAP	2	3	1.5885	2	2	1.29706	-1.2247
TST	thiosulfate sulfurtransferase (rhodanese)	7263	RDS	3	3	1.5885	2	2	1.29706	-1.2247
PAFAH1B3	platelet-activating factor acetylhydrolase 1b, catalytic subunit 3 (29kDa)	5050	PAFAHG	3	3	1.5885	2	2	1.29706	-1.2247
DHPS	deoxyhypusine synthase	1725	DHS|DS|MIG13	2	3	1.5885	2	2	1.29706	-1.2247
SUMO2	small ubiquitin-like modifier 2	6613	HSMT3|SMT3B|SMT3H2|SUMO3|Smt3A	2	3	1.5885	2	2	1.29706	-1.2247
SLC25A3	solute carrier family 25 (mitochondrial carrier; phosphate carrier), member 3	5250	PHC|PTP	3	3	1.5885	2	2	1.29706	-1.2247
VAPB	VAMP (vesicle-associated membrane protein)-associated protein B and C	9217	ALS8|VAMP-B|VAP-B	2	3	1.5885	2	2	1.29706	-1.2247
TFAM	transcription factor A, mitochondrial	7019	MTTF1|MTTFA|TCF6|TCF6L1|TCF6L2|TCF6L3	2	3	1.5885	2	2	1.29706	-1.2247
PPP2R5D	protein phosphatase 2, regulatory subunit B', delta	5528	B56D	2	3	1.5885	2	2	1.29706	-1.2247
LSM4	LSM4 homolog, U6 small nuclear RNA associated (S. cerevisiae)	25804	GRP|YER112W	2	3	1.5885	2	2	1.29706	-1.2247
CRK	v-crk avian sarcoma virus CT10 oncogene homolog	1398	CRKII|p38	3	3	1.5885	2	2	1.29706	-1.2247
EMC2	ER membrane protein complex subunit 2	9694	KIAA0103|TTC35	2	3	1.5885	2	2	1.29706	-1.2247
SLC2A1	solute carrier family 2 (facilitated glucose transporter), member 1	6513	DYT17|DYT18|DYT9|EIG12|GLUT|GLUT1|GLUT1DS|HTLVR|PED	3	3	1.5885	2	2	1.29706	-1.2247
ALDH6A1	aldehyde dehydrogenase 6 family, member A1	4329	MMSADHA|MMSDH	3	3	1.5885	2	2	1.29706	-1.2247
PPIAL4B	peptidylprolyl isomerase A (cyclophilin A)-like 4B	653505	COAS-2|COAS2|PPIAL4|PPIAL4A	2	3	1.5885	2	2	1.29706	-1.2247
MRPL49	mitochondrial ribosomal protein L49	740	C11orf4|L49mt|MRP-L49|NOF|NOF1	3	3	1.5885	2	2	1.29706	-1.2247
LYPLA1	lysophospholipase I	10434	APT-1|APT1|LPL-I|LPL1|hAPT1	3	3	1.5885	2	2	1.29706	-1.2247
ARFGEF1	ADP-ribosylation factor guanine nucleotide-exchange factor 1 (brefeldin A-inhibited)	10565	ARFGEP1|BIG1|P200	4	7	3.08403	4	5	2.49464	-1.23626
PSMB9	proteasome (prosome, macropain) subunit, beta type, 9	5698	LMP2|PSMB6i|RING12|beta1i	5	7	3.08403	4	5	2.49464	-1.23626
CPNE3	copine III	8895	CPN3|PRO1071	2	7	3.08403	2	5	2.49464	-1.23626
CTSD	cathepsin D	1509	CLN10|CPSD|HEL-S-130P	4	7	3.08403	3	5	2.49464	-1.23626
PMVK	phosphomevalonate kinase	10654	HUMPMKI|PMK|PMKA|PMKASE	3	7	3.08403	3	5	2.49464	-1.23626
UBE2K	ubiquitin-conjugating enzyme E2K	3093	E2-25K|HIP2|HYPG|LIG|UBC1	6	7	3.08403	5	5	2.49464	-1.23626
RAC2	ras-related C3 botulinum toxin substrate 2 (rho family, small GTP binding protein Rac2)	5880	EN-7|Gx|HSPC022|p21-Rac2	3	7	3.08403	3	5	2.49464	-1.23626
TUFM	Tu translation elongation factor, mitochondrial	7284	COXPD4|EF-TuMT|EFTU|P43	15	44	16.9388	20	33	13.6859	-1.23769
PPP1CB	protein phosphatase 1, catalytic subunit, beta isozyme	5500	HEL-S-80p|PP-1B|PP1B|PP1beta|PPP1CD	6	15	6.07641	5	11	4.89066	-1.24245
SERPINH1	serpin peptidase inhibitor, clade H (heat shock protein 47), member 1, (collagen binding protein 1)	871	AsTP3|CBP1|CBP2|HSP47|OI10|PPROM|RA-A47|SERPINH2|gp46	6	15	6.07641	5	11	4.89066	-1.24245
PGK1	phosphoglycerate kinase 1	5230	HEL-S-68p|MIG10|PGKA	19	100	37.9815	21	75	30.5198	-1.24448
GSTP1	glutathione S-transferase pi 1	2950	DFN7|FAEES3|GST3|GSTP|HEL-S-22|PI	9	35	13.5652	7	26	10.8857	-1.24615
CCT2	chaperonin containing TCP1, subunit 2 (beta)	10576	99D8.1|CCT-beta|CCTB|HEL-S-100n|PRO1633|TCP-1-beta	22	97	36.8519	23	72	29.3155	-1.25708
TPM1	tropomyosin 1 (alpha)	7168	C15orf13|CMD1Y|CMH3|HTM-alpha|LVNC9|TMSA	4	14	5.70227	5	10	4.49124	-1.26964
STOML2	stomatin (EPB72)-like 2	30968	SLP-2	6	10	4.20596	5	7	3.29318	-1.27717
COMT	catechol-O-methyltransferase	1312	HEL-S-98n	2	10	4.20596	2	7	3.29318	-1.27717
CA2	carbonic anhydrase II	760	CA-II|CAC|CAII|Car2|HEL-76	11	55	21.0652	13	40	16.4876	-1.27764
ERP29	endoplasmic reticulum protein 29	10961	C12orf8|ERp28|ERp31|HEL-S-107|PDI-DB|PDIA9	9	28	10.9429	10	20	8.48685	-1.28939
PSMC6	proteasome (prosome, macropain) 26S subunit, ATPase, 6	5706	CADP44|HEL-S-73|P44|SUG2|p42	11	17	6.82479	9	12	5.29011	-1.2901
IMMT	inner membrane protein, mitochondrial	10989	HMP|MINOS2|P87|P87/89|P89|PIG52	10	17	6.82479	7	12	5.29011	-1.2901
BID	BH3 interacting domain death agonist	637	FP497	2	6	2.7101	2	4	2.09541	-1.29335
PPP3CA	protein phosphatase 3, catalytic subunit, alpha isozyme	5530	CALN|CALNA|CALNA1|CCN1|CNA1|PPP2B	3	6	2.7101	4	4	2.09541	-1.29335
PLOD1	procollagen-lysine, 2-oxoglutarate 5-dioxygenase 1	5351	EDS6|LH|LH1|LLH|PLOD	2	6	2.7101	4	4	2.09541	-1.29335
AARS2	alanyl-tRNA synthetase 2, mitochondrial	57505	AARSL|COXPD8|LKENP|MT-ALARS|MTALARS	5	6	2.7101	3	4	2.09541	-1.29335
SEC13	SEC13 homolog (S. cerevisiae)	6396	D3S1231E|SEC13L1|SEC13R|npp-20	5	6	2.7101	2	4	2.09541	-1.29335
RAC3	ras-related C3 botulinum toxin substrate 3 (rho family, small GTP binding protein Rac3)	5881	-	2	6	2.7101	2	4	2.09541	-1.29335
TPP1	tripeptidyl peptidase I	1200	CLN2|LPIC|SCAR7|TPP-1	3	6	2.7101	3	4	2.09541	-1.29335
EIF4G2	eukaryotic translation initiation factor 4 gamma, 2	1982	AAG1|DAP5|NAT1|P97	6	6	2.7101	4	4	2.09541	-1.29335
XPO1	exportin 1	7514	CRM1|emb|exp1	11	35	13.5652	7	25	10.4858	-1.29367
RPL27A	ribosomal protein L27a	6157	L27A	3	13	5.32815	3	9	4.09186	-1.30213
DUT	deoxyuridine triphosphatase	1854	dUTPase	4	13	5.32815	6	9	4.09186	-1.30213
PDIA6	protein disulfide isomerase family A, member 6	10130	ERP5|P5|TXNDC7	14	66	25.1951	16	47	19.2909	-1.30606
HSPA8	heat shock 70kDa protein 8	3312	HEL-33|HEL-S-72p|HSC54|HSC70|HSC71|HSP71|HSP73|HSPA10|LAP-1|LAP1|NIP71	25	202	76.5371	26	144	58.2988	-1.31284
HSPB1	heat shock 27kDa protein 1	3315	CMT2F|HEL-S-102|HMN2B|HS.76067|HSP27|HSP28|Hsp25|SRP27	10	58	22.1912	12	41	16.888	-1.31402
PRKCSH	protein kinase C substrate 80K-H	5589	AGE-R2|G19P1|PCLD|PKCSH|PLD1	9	30	11.692	11	21	8.88658	-1.31569
S100A4	S100 calcium binding protein A4	6275	18A2|42A|CAPL|FSP1|MTS1|P9KA|PEL98	5	9	3.83195	4	6	2.89389	-1.32415
SKP1	S-phase kinase-associated protein 1	6500	EMC19|OCP-II|OCP2|SKP1A|TCEB1L|p19A	3	9	3.83195	4	6	2.89389	-1.32415
PPA1	pyrophosphatase (inorganic) 1	5464	HEL-S-66p|IOPPP|PP|PP1|SID6-8061	5	9	3.83195	4	6	2.89389	-1.32415
DNAJC7	DnaJ (Hsp40) homolog, subfamily C, member 7	7266	DJ11|DJC7|TPR2|TTC2	7	9	3.83195	3	6	2.89389	-1.32415
PLS1	plastin 1	5357	-	3	19	7.57328	3	13	5.68959	-1.33108
PARK7	parkinson protein 7	11315	DJ-1|DJ1|HEL-S-67p	9	19	7.57328	9	13	5.68959	-1.33108
FABP5	fatty acid binding protein 5 (psoriasis-associated)	2171	E-FABP|EFABP|KFABP|PA-FABP|PAFABP	5	12	4.95406	5	8	3.6925	-1.34165
PPP1CA	protein phosphatase 1, catalytic subunit, alpha isozyme	5499	PP-1A|PP1A|PP1alpha|PPP1A	6	15	6.07641	7	10	4.49124	-1.35295
LOC100653057	liver carboxylesterase 1-like	100653057	-	5	18	7.19902	3	12	5.29011	-1.36085
PDIA3	protein disulfide isomerase family A, member 3	2923	ER60|ERp57|ERp60|ERp61|GRP57|GRP58|HEL-S-269|HEL-S-93n|HsT17083|P58|PI-PLC	20	69	26.322	19	47	19.2909	-1.36447
PPIH	peptidylprolyl isomerase H (cyclophilin H)	10465	CYP-20|CYPH|SnuCyp-20|USA-CYP	7	21	8.32188	9	14	6.0891	-1.36668
ERLIN2	ER lipid raft associated 2	11160	C8orf2|Erlin-2|NET32|SPFH2|SPG18	5	21	8.32188	5	14	6.0891	-1.36668
CALR	calreticulin	811	CRT|HEL-S-99n|RO|SSA|cC1qR	13	49	18.8141	12	33	13.6859	-1.3747
KRT74	keratin 74	121391	ADWH|HTSS2|HYPT3|K6IRS4|KRT5C|KRT6IRS4	2	5	2.33621	2	3	1.69622	-1.3773
CIRBP	cold inducible RNA binding protein	1153	CIRP	3	5	2.33621	2	3	1.69622	-1.3773
CDK6	cyclin-dependent kinase 6	1021	PLSTIRE	2	5	2.33621	2	3	1.69622	-1.3773
EIF2A	eukaryotic translation initiation factor 2A, 65kDa	83939	EIF-2A|MST089|MSTP004|MSTP089	3	5	2.33621	3	3	1.69622	-1.3773
SNX5	sorting nexin 5	27131	-	5	8	3.45798	5	5	2.49464	-1.38616
ASS1	argininosuccinate synthase 1	445	ASS|CTLN1	3	8	3.45798	4	5	2.49464	-1.38616
PPIE	peptidylprolyl isomerase E (cyclophilin E)	10450	CYP-33|CYP33	7	8	3.45798	4	5	2.49464	-1.38616
ECHDC1	enoyl CoA hydratase domain containing 1	55862	HEL-S-76|MMCD|dJ351K20.2	5	11	4.58	5	7	3.29318	-1.39075
PCBP3	poly(rC) binding protein 3	54039	ALPHA-CP3	4	14	5.70227	3	9	4.09186	-1.39356
SMC2	structural maintenance of chromosomes 2	10592	CAP-E|CAPE|SMC-2|SMC2L1	11	14	5.70227	9	9	4.09186	-1.39356
LRRFIP1	leucine rich repeat (in FLII) interacting protein 1	9208	FLAP-1|FLAP1|FLIIAP1|GCF-2|GCF2|HUFI-1|TRIP	6	14	5.70227	3	9	4.09186	-1.39356
RPL5	ribosomal protein L5	6125	DBA6|L5|PPP1R135	5	17	6.82479	7	11	4.89066	-1.39547
PPIA	peptidylprolyl isomerase A (cyclophilin A)	5478	CYPA|CYPH|HEL-S-69p	12	90	34.2174	12	60	24.5012	-1.39656
CFL2	cofilin 2 (muscle)	1073	NEM7	4	23	9.07059	5	15	6.48864	-1.39792
UGGT1	UDP-glucose glycoprotein glucosyltransferase 1	56886	HUGT1|UGCGL1|UGT1	16	31	12.0666	9	20	8.48685	-1.4218
CES1	carboxylesterase 1	1066	ACAT|CE-1|CEH|CES2|HMSE|HMSE1|PCE-1|REH|SES1|TGH|hCE-1	7	28	10.9429	6	18	7.68747	-1.42347
ELAVL1	ELAV like RNA binding protein 1	1994	ELAV1|HUR|Hua|MelG	6	22	8.69622	6	14	6.0891	-1.42816
LGALS1	lectin, galactoside-binding, soluble, 1	3956	GAL1|GBP	8	48	18.439	5	31	12.8857	-1.43096
DLD	dihydrolipoamide dehydrogenase	1738	DLDD|DLDH|E3|GCSL|LAD|PHE3	6	16	6.45059	2	10	4.49124	-1.43626
IGF2R	insulin-like growth factor 2 receptor	3482	CD222|CIMPR|M6P-R|MPR1|MPRI	13	13	5.32815	6	8	3.6925	-1.44296
MIF	macrophage migration inhibitory factor (glycosylation-inhibiting factor)	4282	GIF|GLIF|MMIF	2	13	5.32815	2	8	3.6925	-1.44296
RAB8B	RAB8B, member RAS oncogene family	51762	-	2	13	5.32815	3	8	3.6925	-1.44296
HSPD1	heat shock 60kDa protein 1 (chaperonin)	3329	CPN60|GROEL|HLD4|HSP-60|HSP60|HSP65|HuCHA60|SPG13	33	188	71.2276	36	121	49.0221	-1.45297
OGDH	oxoglutarate (alpha-ketoglutarate) dehydrogenase (lipoamide)	4967	AKGDH|E1k|OGDC	4	10	4.20596	3	6	2.89389	-1.45339
SERPINB8	serpin peptidase inhibitor, clade B (ovalbumin), member 8	5271	CAP2|PI8	4	10	4.20596	4	6	2.89389	-1.45339
ACTR1A	ARP1 actin-related protein 1 homolog A, centractin alpha (yeast)	10121	ARP1|CTRN1	2	10	4.20596	3	6	2.89389	-1.45339
SOD1	superoxide dismutase 1, soluble	6647	ALS|ALS1|HEL-S-44|IPOA|SOD|hSod1|homodimer	3	7	3.08403	3	4	2.09541	-1.4718
RAB6A	RAB6A, member RAS oncogene family	5870	RAB6	4	12	4.95406	4	7	3.29318	-1.50434
OGFR	opioid growth factor receptor	11054	-	2	4	1.96234	2	2	1.29706	-1.51292
DYNC1I2	dynein, cytoplasmic 1, intermediate chain 2	1781	DNCI2|IC2	3	4	1.96234	2	2	1.29706	-1.51292
PDCD4	programmed cell death 4 (neoplastic transformation inhibitor)	27250	H731	4	4	1.96234	2	2	1.29706	-1.51292
RTCA	RNA 3'-terminal phosphate cyclase	8634	RPC|RTC1|RTCD1	3	4	1.96234	2	2	1.29706	-1.51292
MAGOH	mago-nashi homolog, proliferation-associated (Drosophila)	4116	MAGOH1|MAGOHA	2	4	1.96234	2	2	1.29706	-1.51292
RAB32	RAB32, member RAS oncogene family	10981	-	3	4	1.96234	2	2	1.29706	-1.51292
NUTF2	nuclear transport factor 2	10204	NTF2|PP15	2	4	1.96234	2	2	1.29706	-1.51292
SERPINB6	serpin peptidase inhibitor, clade B (ovalbumin), member 6	5269	CAP|DFNB91|MSTP057|PI-6|PI6|PTI|SPI3	2	4	1.96234	2	2	1.29706	-1.51292
PPIF	peptidylprolyl isomerase F	10105	CYP3|CyP-M|Cyp-D|CypD	4	4	1.96234	2	2	1.29706	-1.51292
SQRDL	sulfide quinone reductase-like (yeast)	58472	PRO1975	3	4	1.96234	2	2	1.29706	-1.51292
PPP1CC	protein phosphatase 1, catalytic subunit, gamma isozyme	5501	PP-1G|PP1C|PPP1G	7	17	6.82479	6	10	4.49124	-1.51958
DDX1	DEAD (Asp-Glu-Ala-Asp) box helicase 1	1653	DBP-RB|UKVH5d	6	9	3.83195	4	5	2.49464	-1.53608
CDK1	cyclin-dependent kinase 1	983	CDC2|CDC28A|P34CDC2	7	9	3.83195	5	5	2.49464	-1.53608
ARHGAP1	Rho GTPase activating protein 1	392	CDC42GAP|RHOGAP|RHOGAP1|p50rhoGAP	5	9	3.83195	3	5	2.49464	-1.53608
MAP4	microtubule-associated protein 4	4134	-	7	9	3.83195	5	5	2.49464	-1.53608
PSMD1	proteasome (prosome, macropain) 26S subunit, non-ATPase, 1	5707	P112|Rpn2|S1	12	26	10.1939	12	15	6.48864	-1.57103
PPA2	pyrophosphatase (inorganic) 2	27068	SID6-306	6	21	8.32188	8	12	5.29011	-1.5731
ATP6V1B2	ATPase, H+ transporting, lysosomal 56/58kDa, V1 subunit B2	526	ATP6B1B2|ATP6B2|HO57|VATB|VPP3|Vma2	6	21	8.32188	7	12	5.29011	-1.5731
CPNE1	copine I	8904	COPN1|CPN1	6	16	6.45059	4	9	4.09186	-1.57644
HSPE1-MOB4	HSPE1-MOB4 readthrough	100529241	HSPE1-PHOCN	5	11	4.58	3	6	2.89389	-1.58264
APOBR	apolipoprotein B receptor	55911	APOB100R|APOB48R	7	11	4.58	5	6	2.89389	-1.58264
SRM	spermidine synthase	6723	PAPT|SPDSY|SPS1|SRML1	9	11	4.58	5	6	2.89389	-1.58264
PFDN4	prefoldin subunit 4	5203	C1|PFD4	3	6	2.7101	2	3	1.69622	-1.59773
MMAB	methylmalonic aciduria (cobalamin deficiency) cblB type	326625	ATR|CFAP23|cblB|cob	5	6	2.7101	3	3	1.69622	-1.59773
SEC11A	SEC11 homolog A (S. cerevisiae)	23478	1810012E07Rik|SEC11L1|SPC18|SPCS4A|sid2895	3	6	2.7101	2	3	1.69622	-1.59773
SLC25A4	solute carrier family 25 (mitochondrial carrier; adenine nucleotide translocator), member 4	291	1|AAC1|ANT|ANT 1|ANT1|MTDPS12|PEO2|PEO3|T1	3	6	2.7101	3	3	1.69622	-1.59773
GLO1	glyoxalase I	2739	GLOD1|GLYI|HEL-S-74	9	30	11.692	6	17	7.28783	-1.60431
RAB10	RAB10, member RAS oncogene family	10890	-	3	25	9.81942	3	14	6.0891	-1.61262
MDH2	malate dehydrogenase 2, NAD (mitochondrial)	4191	M-MDH|MDH|MGC:3559|MOR1	15	68	25.9463	15	39	16.0873	-1.61284
HSPE1	heat shock 10kDa protein 1	3336	CPN10|EPF|GROES|HSP10	6	15	6.07641	5	8	3.6925	-1.64561
ZMPSTE24	zinc metallopeptidase STE24	10269	FACE-1|FACE1|HGPS|PRO1|STE24|Ste24p	10	15	6.07641	6	8	3.6925	-1.64561
EDC4	enhancer of mRNA decapping 4	23644	GE1|Ge-1|HEDL5|HEDLS|RCD-8|RCD8	5	8	3.45798	2	4	2.09541	-1.65026
SNRPD3	small nuclear ribonucleoprotein D3 polypeptide 18kDa	6634	SMD3|Sm-D3	3	8	3.45798	2	4	2.09541	-1.65026
UCHL5	ubiquitin carboxyl-terminal hydrolase L5	51377	CGI-70|INO80R|UCH-L5|UCH37	7	8	3.45798	4	4	2.09541	-1.65026
TCEB2	transcription elongation factor B (SIII), polypeptide 2 (18kDa, elongin B)	6923	ELOB|SIII	2	10	4.20596	3	5	2.49464	-1.686
RAB6B	RAB6B, member RAS oncogene family	51560	-	2	10	4.20596	2	5	2.49464	-1.686
CDC37	cell division cycle 37	11140	P50CDC37	6	30	11.692	7	16	6.88822	-1.69739
ANXA7	annexin A7	310	ANX7|SNX|SYNEXIN	9	12	4.95406	4	6	2.89389	-1.7119
SRP14	signal recognition particle 14kDa (homologous Alu RNA binding protein)	6727	ALURBP	6	14	5.70227	3	7	3.29318	-1.73154
XPOT	exportin, tRNA	11260	XPO3	7	16	6.45059	7	8	3.6925	-1.74694
GNG5	guanine nucleotide binding protein (G protein), gamma 5	2787	-	5	5	2.33621	2	2	1.29706	-1.80116
NDUFS2	NADH dehydrogenase (ubiquinone) Fe-S protein 2, 49kDa (NADH-coenzyme Q reductase)	4720	CI-49	3	5	2.33621	2	2	1.29706	-1.80116
DAZAP1	DAZ associated protein 1	26528	-	3	5	2.33621	2	2	1.29706	-1.80116
ADK	adenosine kinase	132	AK	3	5	2.33621	2	2	1.29706	-1.80116
FKBP1A	FK506 binding protein 1A, 12kDa	2280	FKBP-12|FKBP-1A|FKBP1|FKBP12|PKC12|PKCI2|PPIASE	2	7	3.08403	2	3	1.69622	-1.81818
ACTL6A	actin-like 6A	86	ACTL6|ARPN-BETA|Arp4|BAF53A|INO80K	5	7	3.08403	2	3	1.69622	-1.81818
USP14	ubiquitin specific peptidase 14 (tRNA-guanine transglycosylase)	9097	TGT	5	7	3.08403	3	3	1.69622	-1.81818
PSMA3	proteasome (prosome, macropain) subunit, alpha type, 3	5684	HC8|PSC3	5	9	3.83195	3	4	2.09541	-1.82874
SNRPG	small nuclear ribonucleoprotein polypeptide G	6637	SMG|Sm-G	2	9	3.83195	2	4	2.09541	-1.82874
PPCS	phosphopantothenoylcysteine synthetase	79717	-	4	11	4.58	4	5	2.49464	-1.83594
DNPH1	2'-deoxynucleoside 5'-phosphate N-hydrolase 1	10591	C6orf108|RCL|dJ330M21.3	3	11	4.58	4	5	2.49464	-1.83594
RAB15	RAB15, member RAS oncogene family	376267	-	2	13	5.32815	2	6	2.89389	-1.84117
RAB35	RAB35, member RAS oncogene family	11021	H-ray|RAB1C|RAY	2	13	5.32815	2	6	2.89389	-1.84117
RAB8A	RAB8A, member RAS oncogene family	4218	MEL|RAB8	2	13	5.32815	2	6	2.89389	-1.84117
PSMC2	proteasome (prosome, macropain) 26S subunit, ATPase, 2	5701	MSS1|Nbla10058|S7	8	15	6.07641	4	7	3.29318	-1.84515
XPO5	exportin 5	57510	exp5	9	18	7.19902	4	8	3.6925	-1.94963
TOMM22	translocase of outer mitochondrial membrane 22 homolog (yeast)	56993	1C9-2|MST065|MSTP065|TOM22	3	12	4.95406	2	5	2.49464	-1.98588
CUL1	cullin 1	8454	-	3	12	4.95406	4	5	2.49464	-1.98588
TAF15	TAF15 RNA polymerase II, TATA box binding protein (TBP)-associated factor, 68kDa	8148	Npl3|RBP56|TAF2N|TAFII68	3	12	4.95406	2	5	2.49464	-1.98588
HNRNPF	heterogeneous nuclear ribonucleoprotein F	3185	HNRPF|OK/SW-cl.23|mcs94-1	9	37	14.3147	6	16	6.88822	-2.07814
RRBP1	ribosome binding protein 1	6238	ES/130|ES130|RRp|hES	5	6	2.7101	2	2	1.29706	-2.08943
PRMT1	protein arginine methyltransferase 1	3276	ANM1|HCP1|HRMT1L2|IR1B4	7	13	5.32815	4	5	2.49464	-2.13584
PSMD2	proteasome (prosome, macropain) 26S subunit, non-ATPase, 2	5708	P97|RPN1|S2|TRAP2	11	25	9.81942	6	10	4.49124	-2.18635
VIM	vimentin	7431	CTRCT30|HEL113	18	37	14.3147	8	15	6.48864	-2.20612
HNRNPH2	heterogeneous nuclear ribonucleoprotein H2 (H')	3188	FTP3|HNRPH'|HNRPH2|hnRNPH'	8	23	9.07059	2	9	4.09186	-2.21674
PGM2	phosphoglucomutase 2	55276	-	5	9	3.83195	2	3	1.69622	-2.25912
HNRNPH1	heterogeneous nuclear ribonucleoprotein H1 (H)	3187	HNRPH|HNRPH1|hnRNPH	11	65	24.8195	8	26	10.8857	-2.28
SNRPD2	small nuclear ribonucleoprotein D2 polypeptide 16.5kDa	6633	SMD2|SNRPD1|Sm-D2	7	14	5.70227	4	5	2.49464	-2.28581
HNRNPA1L2	heterogeneous nuclear ribonucleoprotein A1-like 2	144983	-	9	59	22.5666	7	23	9.68615	-2.32978
S100A11	S100 calcium binding protein A11	6282	HEL-S-43|MLN70|S100C	6	17	6.82479	3	6	2.89389	-2.35834
TARDBP	TAR DNA binding protein	23435	ALS10|TDP-43	3	7	3.08403	2	2	1.29706	-2.37771
SF3B6	splicing factor 3b, subunit 6, 14kDa	51639	HSPC175|Ht006|P14|SAP14|SAP14a|SF3B14|SF3B14a	3	7	3.08403	2	2	1.29706	-2.37771
FUBP3	far upstream element (FUSE) binding protein 3	8939	FBP3	4	7	3.08403	2	2	1.29706	-2.37771
PDE6D	phosphodiesterase 6D, cGMP-specific, rod, delta	5147	JBTS22|PDED	2	2	1.21469	-	-	0.498828	-2.43509
NME3	NME/NM23 nucleoside diphosphate kinase 3	4832	DR-nm23|NDPK-C|NDPKC|NM23-H3|NM23H3|c371H6.2	2	2	1.21469	-	-	0.498828	-2.43509
PDHX	pyruvate dehydrogenase complex, component X	8050	DLDBP|E3BP|OPDX|PDX1|proX	2	2	1.21469	-	-	0.498828	-2.43509
VPS4A	vacuolar protein sorting 4 homolog A (S. cerevisiae)	27183	SKD1|SKD1A|SKD2|VPS4|VPS4-1	2	2	1.21469	-	-	0.498828	-2.43509
FAM136A	family with sequence similarity 136, member A	84908	-	2	2	1.21469	-	-	0.498828	-2.43509
ACAP2	ArfGAP with coiled-coil, ankyrin repeat and PH domains 2	23527	CENTB2|CNT-B2	2	2	1.21469	-	-	0.498828	-2.43509
CTSL	cathepsin L	1514	CATL|CTSL1|MEP	2	2	1.21469	-	-	0.498828	-2.43509
MIEN1	migration and invasion enhancer 1	84299	C17orf37|C35|ORB3|RDX12|XTP4	2	2	1.21469	-	-	0.498828	-2.43509
SACM1L	SAC1 suppressor of actin mutations 1-like (yeast)	22908	SAC1	2	2	1.21469	-	-	0.498828	-2.43509
PPIL3	peptidylprolyl isomerase (cyclophilin)-like 3	53938	CYPJ	2	2	1.21469	-	-	0.498828	-2.43509
KIAA0196	KIAA0196	9897	RTSC|SPG8	2	2	1.21469	-	-	0.498828	-2.43509
UCK2	uridine-cytidine kinase 2	7371	TSA903|UK|UMPK	2	2	1.21469	-	-	0.498828	-2.43509
UBE2L3	ubiquitin-conjugating enzyme E2L 3	7332	E2-F1|L-UBC|UBCH7|UbcM4	2	2	1.21469	-	-	0.498828	-2.43509
IRGQ	immunity-related GTPase family, Q	126298	IRGQ1	2	2	1.21469	-	-	0.498828	-2.43509
ITPA	inosine triphosphatase (nucleoside triphosphate pyrophosphatase)	3704	C20orf37|HLC14-06-P|dJ794I6.3	2	2	1.21469	-	-	0.498828	-2.43509
CHP1	calcineurin-like EF-hand protein 1	11261	CHP|SLC9A1BP|Sid470p|p22|p24	2	2	1.21469	-	-	0.498828	-2.43509
COPG2	coatomer protein complex, subunit gamma 2	26958	2-COP|gamma-2-COP	2	2	1.21469	-	-	0.498828	-2.43509
HAX1	HCLS1 associated protein X-1	10456	HCLSBP1|HS1BP1|SCN3	2	2	1.21469	-	-	0.498828	-2.43509
TIMM8B	translocase of inner mitochondrial membrane 8 homolog B (yeast)	26521	DDP2|TIM8B	2	2	1.21469	-	-	0.498828	-2.43509
NAA10	N(alpha)-acetyltransferase 10, NatA catalytic subunit	8260	ARD1|ARD1A|ARD1P|DXS707|MCOPS1|NATD|TE2	2	2	1.21469	-	-	0.498828	-2.43509
PITRM1	pitrilysin metallopeptidase 1	10531	MP1|PreP	2	2	1.21469	-	-	0.498828	-2.43509
TBCD	tubulin folding cofactor D	6904	SSD-1|tfcD	2	2	1.21469	-	-	0.498828	-2.43509
PRIM2	primase, DNA, polypeptide 2 (58kDa)	5558	PRIM2A|p58	2	2	1.21469	-	-	0.498828	-2.43509
TIAL1	TIA1 cytotoxic granule-associated RNA binding protein-like 1	7073	TCBP|TIAR	2	2	1.21469	-	-	0.498828	-2.43509
EXOSC6	exosome component 6	118460	EAP4|MTR3|Mtr3p|hMtr3p|p11	2	2	1.21469	-	-	0.498828	-2.43509
PEX14	peroxisomal biogenesis factor 14	5195	NAPP2|PBD13A|Pex14p|dJ734G22.2	2	2	1.21469	-	-	0.498828	-2.43509
ATP13A1	ATPase type 13A1	57130	ATP13A	2	2	1.21469	-	-	0.498828	-2.43509
GLRX5	glutaredoxin 5	51218	C14orf87|FLB4739|GRX5|PR01238|PRO1238	2	2	1.21469	-	-	0.498828	-2.43509
CHI3L1	chitinase 3-like 1 (cartilage glycoprotein-39)	1116	ASRT7|CGP-39|GP-39|GP39|HC-gp39|HCGP-3P|YKL-40|YKL40|YYL-40|hCGP-39	2	2	1.21469	-	-	0.498828	-2.43509
MRRF	mitochondrial ribosome recycling factor	92399	MRFF|MTRRF|RRF	2	2	1.21469	-	-	0.498828	-2.43509
ALDH1B1	aldehyde dehydrogenase 1 family, member B1	219	ALDH5|ALDHX	2	2	1.21469	-	-	0.498828	-2.43509
NDUFB4	NADH dehydrogenase (ubiquinone) 1 beta subcomplex, 4, 15kDa	4710	B15|CI-B15	2	2	1.21469	-	-	0.498828	-2.43509
PGP	phosphoglycolate phosphatase	283871	PGPase	2	2	1.21469	-	-	0.498828	-2.43509
BCKDHA	branched chain keto acid dehydrogenase E1, alpha polypeptide	593	BCKDE1A|MSU|MSUD1|OVD1A	2	2	1.21469	-	-	0.498828	-2.43509
MAGOHB	mago-nashi homolog B (Drosophila)	55110	MGN2|mago|magoh	2	2	1.21469	-	-	0.498828	-2.43509
PEPD	peptidase D	5184	PROLIDASE	2	2	1.21469	-	-	0.498828	-2.43509
SPTBN4	spectrin, beta, non-erythrocytic 4	57731	QV|SPNB4|SPTBN3	2	2	1.21469	-	-	0.498828	-2.43509
TRMT10C	tRNA methyltransferase 10 homolog C (S. cerevisiae)	54931	HNYA|MRPP1|RG9MTD1	2	2	1.21469	-	-	0.498828	-2.43509
SDF2L1	stromal cell-derived factor 2-like 1	23753	-	2	2	1.21469	-	-	0.498828	-2.43509
FKBP2	FK506 binding protein 2, 13kDa	2286	FKBP-13|PPIase	2	2	1.21469	-	-	0.498828	-2.43509
DPM1	dolichyl-phosphate mannosyltransferase polypeptide 1, catalytic subunit	8813	CDGIE|MPDS	2	2	1.21469	-	-	0.498828	-2.43509
ALDH4A1	aldehyde dehydrogenase 4 family, member A1	8659	ALDH4|P5CD|P5CDh	2	2	1.21469	-	-	0.498828	-2.43509
SGTA	small glutamine-rich tetratricopeptide repeat (TPR)-containing, alpha	6449	SGT|alphaSGT|hSGT	2	2	1.21469	-	-	0.498828	-2.43509
SRI	sorcin	6717	CP-22|CP22|SCN|V19	2	2	1.21469	-	-	0.498828	-2.43509
BLVRB	biliverdin reductase B (flavin reductase (NADPH))	645	BVRB|FLR|HEL-S-10|SDR43U1	2	2	1.21469	-	-	0.498828	-2.43509
SPTBN2	spectrin, beta, non-erythrocytic 2	6712	GTRAP41|SCA5|SCAR14	2	2	1.21469	-	-	0.498828	-2.43509
BTAF1	BTAF1 RNA polymerase II, B-TFIID transcription factor-associated, 170kDa	9044	MOT1|TAF(II)170|TAF172|TAFII170	2	2	1.21469	-	-	0.498828	-2.43509
TMA7	translation machinery associated 7 homolog (S. cerevisiae)	51372	CCDC72	2	2	1.21469	-	-	0.498828	-2.43509
FANCI	Fanconi anemia, complementation group I	55215	KIAA1794	2	2	1.21469	-	-	0.498828	-2.43509
POLR2B	polymerase (RNA) II (DNA directed) polypeptide B, 140kDa	5431	POL2RB|RPB2|hRPB140|hsRPB2	2	2	1.21469	-	-	0.498828	-2.43509
WAPAL	wings apart-like homolog (Drosophila)	23063	FOE|KIAA0261|WAPL	2	2	1.21469	-	-	0.498828	-2.43509
WDR3	WD repeat domain 3	10885	DIP2|UTP12	2	2	1.21469	-	-	0.498828	-2.43509
LSM8	LSM8 homolog, U6 small nuclear RNA associated (S. cerevisiae)	51691	NAA38	2	2	1.21469	-	-	0.498828	-2.43509
RSF1	remodeling and spacing factor 1	51773	HBXAP|RSF-1|XAP8|p325	2	2	1.21469	-	-	0.498828	-2.43509
DNAJC17	DnaJ (Hsp40) homolog, subfamily C, member 17	55192	-	2	2	1.21469	-	-	0.498828	-2.43509
SRA1	steroid receptor RNA activator 1	10011	SRA|SRAP|STRAA1|pp7684	2	2	1.21469	-	-	0.498828	-2.43509
GALM	galactose mutarotase (aldose 1-epimerase)	130589	GLAT|HEL-S-63p|IBD1	2	2	1.21469	-	-	0.498828	-2.43509
LOC101060363	peptidyl-prolyl cis-trans isomerase A-like	101060363	-	2	2	1.21469	-	-	0.498828	-2.43509
ASUN	asunder spermatogenesis regulator	55726	C12orf11|GCT1|Mat89Bb|NET48|SPATA30	2	2	1.21469	-	-	0.498828	-2.43509
CUX1	cut-like homeobox 1	1523	CASP|CDP|CDP/Cut|CDP1|COY1|CUTL1|CUX|Clox|Cux/CDP|GOLIM6|Nbla10317|p100|p110|p200|p75	2	2	1.21469	-	-	0.498828	-2.43509
NIPBL	Nipped-B homolog (Drosophila)	25836	CDLS|CDLS1|IDN3|IDN3-B|Scc2	2	2	1.21469	-	-	0.498828	-2.43509
FLNA	filamin A, alpha	2316	ABP-280|ABPX|CSBS|CVD1|FLN|FLN-A|FLN1|FMD|MNS|NHBP|OPD|OPD1|OPD2|XLVD|XMVD	2	2	1.21469	-	-	0.498828	-2.43509
DHCR24	24-dehydrocholesterol reductase	1718	DCE|Nbla03646|SELADIN1|seladin-1	2	2	1.21469	-	-	0.498828	-2.43509
BRD4	bromodomain containing 4	23476	CAP|HUNK1|HUNKI|MCAP	2	2	1.21469	-	-	0.498828	-2.43509
IRAK4	interleukin-1 receptor-associated kinase 4	51135	IPD1|IRAK-4|NY-REN-64|REN64	2	2	1.21469	-	-	0.498828	-2.43509
NUCKS1	nuclear casein kinase and cyclin-dependent kinase substrate 1	64710	NUCKS	2	2	1.21469	-	-	0.498828	-2.43509
TRIM33	tripartite motif containing 33	51592	ECTO|PTC7|RFG7|TF1G|TIF1G|TIF1GAMMA|TIFGAMMA	2	2	1.21469	-	-	0.498828	-2.43509
BOP1	block of proliferation 1	23246	-	2	2	1.21469	-	-	0.498828	-2.43509
UBR7	ubiquitin protein ligase E3 component n-recognin 7 (putative)	55148	C14orf130	2	2	1.21469	-	-	0.498828	-2.43509
QRICH1	glutamine-rich 1	54870	-	2	2	1.21469	-	-	0.498828	-2.43509
DNAJB4	DnaJ (Hsp40) homolog, subfamily B, member 4	11080	DNAJW|DjB4|HLJ1	2	2	1.21469	-	-	0.498828	-2.43509
COPS7B	COP9 signalosome subunit 7B	64708	CSN7B|SGN7b	2	2	1.21469	-	-	0.498828	-2.43509
LSM6	LSM6 homolog, U6 small nuclear RNA associated (S. cerevisiae)	11157	YDR378C	2	2	1.21469	-	-	0.498828	-2.43509
MYCBP	MYC binding protein	26292	AMY-1	2	2	1.21469	-	-	0.498828	-2.43509
BRI3BP	BRI3 binding protein	140707	BNAS1|HCCR-1|HCCR-2|HCCRBP-1|KG19	2	2	1.21469	-	-	0.498828	-2.43509
BCAS2	breast carcinoma amplified sequence 2	10286	DAM1|SPF27|Snt309	2	2	1.21469	-	-	0.498828	-2.43509
NAE1	NEDD8 activating enzyme E1 subunit 1	8883	A-116A10.1|APPBP1|ula-1	2	2	1.21469	-	-	0.498828	-2.43509
CPD	carboxypeptidase D	1362	GP180	2	2	1.21469	-	-	0.498828	-2.43509
SLC4A1AP	solute carrier family 4 (anion exchanger), member 1, adaptor protein	22950	-	2	2	1.21469	-	-	0.498828	-2.43509
MAK16	MAK16 homolog (S. cerevisiae)	84549	MAK16L|RBM13	2	2	1.21469	-	-	0.498828	-2.43509
CIAPIN1	cytokine induced apoptosis inhibitor 1	57019	2810413N20Rik|Anamorsin|DRE2|PRO0915	2	2	1.21469	-	-	0.498828	-2.43509
POLR2D	polymerase (RNA) II (DNA directed) polypeptide D	5433	HSRBP4|HSRPB4|RBP4|RPB16	2	2	1.21469	-	-	0.498828	-2.43509
DRAP1	DR1-associated protein 1 (negative cofactor 2 alpha)	10589	NC2-alpha	2	2	1.21469	-	-	0.498828	-2.43509
ZNF207	zinc finger protein 207	7756	BuGZ	2	2	1.21469	-	-	0.498828	-2.43509
RBM4B	RNA binding motif protein 4B	83759	RBM30|RBM4L|ZCCHC15|ZCCHC21B|ZCRB3B	2	2	1.21469	-	-	0.498828	-2.43509
RBM10	RNA binding motif protein 10	8241	DXS8237E|GPATC9|GPATCH9|S1-1|TARPS|ZRANB5	2	2	1.21469	-	-	0.498828	-2.43509
RING1	ring finger protein 1	6015	RING1A|RNF1	2	2	1.21469	-	-	0.498828	-2.43509
FAM98B	family with sequence similarity 98, member B	283742	-	2	2	1.21469	-	-	0.498828	-2.43509
POU2F1	POU class 2 homeobox 1	5451	OCT1|OTF1|oct-1B	2	2	1.21469	-	-	0.498828	-2.43509
SRSF12	serine/arginine-rich splicing factor 12	135295	SFRS13B|SFRS19|SRrp35	2	2	1.21469	-	-	0.498828	-2.43509
JMJD6	jumonji domain containing 6	23210	PSR|PTDSR|PTDSR1	2	2	1.21469	-	-	0.498828	-2.43509
PPP6R3	protein phosphatase 6, regulatory subunit 3	55291	C11orf23|PP6R3|SAP190|SAPL|SAPLa|SAPS3	2	2	1.21469	-	-	0.498828	-2.43509
DIABLO	diablo, IAP-binding mitochondrial protein	56616	DFNA64|SMAC	2	2	1.21469	-	-	0.498828	-2.43509
SLC25A1	solute carrier family 25 (mitochondrial carrier; citrate transporter), member 1	6576	CTP|D2L2AD|SEA|SLC20A3	2	2	1.21469	-	-	0.498828	-2.43509
BPNT1	3'(2'), 5'-bisphosphate nucleotidase 1	10380	HEL20|PIP	2	2	1.21469	-	-	0.498828	-2.43509
FIP1L1	factor interacting with PAPOLA and CPSF1	81608	FIP1|Rhe|hFip1	2	2	1.21469	-	-	0.498828	-2.43509
RPA3	replication protein A3, 14kDa	6119	REPA3	2	2	1.21469	-	-	0.498828	-2.43509
TOMM34	translocase of outer mitochondrial membrane 34	10953	HTOM34P|TOM34|URCC3	2	2	1.21469	-	-	0.498828	-2.43509
RCOR3	REST corepressor 3	55758	-	2	2	1.21469	-	-	0.498828	-2.43509
RBM12B	RNA binding motif protein 12B	389677	MGC:33837	2	2	1.21469	-	-	0.498828	-2.43509
ILKAP	integrin-linked kinase-associated serine/threonine phosphatase	80895	ILKAP2|ILKAP3|PP2C-DELTA	2	2	1.21469	-	-	0.498828	-2.43509
SMARCA4	SWI/SNF related, matrix associated, actin dependent regulator of chromatin, subfamily a, member 4	6597	BAF190|BAF190A|BRG1|MRD16|RTPS2|SNF2|SNF2L4|SNF2LB|SWI2|hSNF2b	2	2	1.21469	-	-	0.498828	-2.43509
CSTF2	cleavage stimulation factor, 3' pre-RNA, subunit 2, 64kDa	1478	CstF-64	2	2	1.21469	-	-	0.498828	-2.43509
PAF1	Paf1, RNA polymerase II associated factor, homolog (S. cerevisiae)	54623	F23149_1|PD2	2	2	1.21469	-	-	0.498828	-2.43509
UBTF	upstream binding transcription factor, RNA polymerase I	7343	NOR-90|UBF|UBF-1|UBF1|UBF2	2	2	1.21469	-	-	0.498828	-2.43509
GTF2B	general transcription factor IIB	2959	TF2B|TFIIB	2	2	1.21469	-	-	0.498828	-2.43509
PLCB3	phospholipase C, beta 3 (phosphatidylinositol-specific)	5331	-	2	2	1.21469	-	-	0.498828	-2.43509
PNN	pinin, desmosome associated protein	5411	DRS|DRSP|SDK3|memA	2	2	1.21469	-	-	0.498828	-2.43509
CTNNBL1	catenin, beta like 1	56259	C20orf33|NAP|P14L|PP8304|dJ633O20.1	2	2	1.21469	-	-	0.498828	-2.43509
SCAF11	SR-related CTD-associated factor 11	9169	CASP11|SFRS2IP|SIP1|SRRP129|SRSF2IP	2	2	1.21469	-	-	0.498828	-2.43509
PRPF6	pre-mRNA processing factor 6	24148	ANT-1|ANT1|C20orf14|Prp6|RP60|SNRNP102|TOM|U5-102K|hPrp6	2	2	1.21469	-	-	0.498828	-2.43509
PRPF4B	pre-mRNA processing factor 4B	8899	PR4H|PRP4|PRP4H|PRP4K|dJ1013A10.1	2	2	1.21469	-	-	0.498828	-2.43509
ELF1	E74-like factor 1 (ets domain transcription factor)	1997	-	2	2	1.21469	-	-	0.498828	-2.43509
DES	desmin	1674	CSM1|CSM2|LGMD2R	2	2	1.21469	-	-	0.498828	-2.43509
H2AFY2	H2A histone family, member Y2	55506	macroH2A2	2	2	1.21469	-	-	0.498828	-2.43509
HNRNPR	heterogeneous nuclear ribonucleoprotein R	10236	HNRPR|hnRNP-R	8	50	19.1892	6	18	7.68747	-2.49616
DDX17	DEAD (Asp-Glu-Ala-Asp) box helicase 17	10521	P72|RH70	10	56	21.4405	5	20	8.48685	-2.52633
HNRNPA1	heterogeneous nuclear ribonucleoprotein A1	3178	ALS19|ALS20|HNRPA1|HNRPA1L3|IBMPFD3|hnRNP A1|hnRNP-A1	14	67	25.5707	8	24	10.086	-2.53527
HNRNPH3	heterogeneous nuclear ribonucleoprotein H3 (2H9)	3189	2H9|HNRPH3	9	13	5.32815	3	4	2.09541	-2.54277
U2AF2	U2 small nuclear RNA auxiliary factor 2	11338	U2AF65	7	13	5.32815	3	4	2.09541	-2.54277
CSE1L	CSE1 chromosome segregation 1-like (yeast)	1434	CAS|CSE1|XPO2	15	55	21.0652	8	19	8.08714	-2.60478
DDX5	DEAD (Asp-Glu-Ala-Asp) box helicase 5	1655	G17P1|HLR1|HUMP68|p68	12	55	21.0652	6	19	8.08714	-2.60478
NDUFS1	NADH dehydrogenase (ubiquinone) Fe-S protein 1, 75kDa (NADH-coenzyme Q reductase)	4719	CI-75Kd|CI-75k|PRO1304	4	8	3.45798	2	2	1.29706	-2.66602
POLR2H	polymerase (RNA) II (DNA directed) polypeptide H	5437	RPABC3|RPB17|RPB8	5	8	3.45798	2	2	1.29706	-2.66602
SF3A3	splicing factor 3a, subunit 3, 60kDa	10946	PRP9|PRPF9|SAP61|SF3a60	7	11	4.58	3	3	1.69622	-2.70012
RBBP4	retinoblastoma binding protein 4	5928	NURF55|RBAP48|lin-53	9	17	6.82479	4	5	2.49464	-2.73579
TKT	transketolase	7086	HEL107|TK|TKT1	12	51	19.5643	4	16	6.88822	-2.84026
SUB1	SUB1 homolog (S. cerevisiae)	10923	P15|PC4|p14	5	12	4.95406	2	3	1.69622	-2.92065
RBBP7	retinoblastoma binding protein 7	5931	RbAp46	6	12	4.95406	3	3	1.69622	-2.92065
RANBP2	RAN binding protein 2	5903	ADANE|ANE1|IIAE3|NUP358|TRP1|TRP2	5	9	3.83195	2	2	1.29706	-2.95435
PABPN1	poly(A) binding protein, nuclear 1	8106	OPMD|PAB2|PABII|PABP-2|PABP2	3	9	3.83195	2	2	1.29706	-2.95435
HNRNPA3	heterogeneous nuclear ribonucleoprotein A3	220988	2610510D13Rik|D10S102|FBRNP|HNRPA3	12	41	15.814	8	12	5.29011	-2.98936
HNRNPAB	heterogeneous nuclear ribonucleoprotein A/B	3182	ABBP1|HNRPAB	7	26	10.1939	3	7	3.29318	-3.09545
ACOT2	acyl-CoA thioesterase 2	10965	CTE-IA|CTE1A|MTE1|PTE2|PTE2A|ZAP128	2	3	1.5885	-	-	0.498828	-3.18447
S100A6	S100 calcium binding protein A6	6277	2A9|5B10|CABP|CACY|PRA	2	3	1.5885	-	-	0.498828	-3.18447
TNPO3	transportin 3	23534	IPO12|LGMD1F|MTR10A|TRN-SR|TRN-SR2|TRNSR	2	3	1.5885	-	-	0.498828	-3.18447
HIBCH	3-hydroxyisobutyryl-CoA hydrolase	26275	HIBYLCOAH	2	3	1.5885	-	-	0.498828	-3.18447
SEC31A	SEC31 homolog A (S. cerevisiae)	22872	ABP125|ABP130|HSPC334|SEC31L1	3	3	1.5885	-	-	0.498828	-3.18447
RHEB	Ras homolog enriched in brain	6009	RHEB2	2	3	1.5885	-	-	0.498828	-3.18447
DBI	diazepam binding inhibitor (GABA receptor modulator, acyl-CoA binding protein)	1622	ACBD1|ACBP|CCK-RP|EP	3	3	1.5885	-	-	0.498828	-3.18447
BAG6	BCL2-associated athanogene 6	7917	BAG-6|BAT3|D6S52E|G3	2	3	1.5885	-	-	0.498828	-3.18447
UQCRFS1	ubiquinol-cytochrome c reductase, Rieske iron-sulfur polypeptide 1	7386	RIP1|RIS1|RISP|UQCR5	3	3	1.5885	-	-	0.498828	-3.18447
FKBP8	FK506 binding protein 8, 38kDa	23770	FKBP38|FKBPr38	2	3	1.5885	-	-	0.498828	-3.18447
AIP	aryl hydrocarbon receptor interacting protein	9049	ARA9|FKBP16|FKBP37|SMTPHN|XAP-2|XAP2	3	3	1.5885	-	-	0.498828	-3.18447
TTI1	TELO2 interacting protein 1	9675	KIAA0406|smg-10	2	3	1.5885	-	-	0.498828	-3.18447
MRPL39	mitochondrial ribosomal protein L39	54148	C21orf92|L39mt|MRP-L5|MRPL5|PRED22|PRED66|RPML5	2	3	1.5885	-	-	0.498828	-3.18447
LOC650157	peptidyl-prolyl cis-trans isomerase A-like	650157	-	3	3	1.5885	-	-	0.498828	-3.18447
LRRC8C	leucine rich repeat containing 8 family, member C	84230	AD158|FAD158	2	3	1.5885	-	-	0.498828	-3.18447
PTGES3L-AARSD1	PTGES3L-AARSD1 readthrough	100885850	-	3	3	1.5885	-	-	0.498828	-3.18447
AARSD1	alanyl-tRNA synthetase domain containing 1	80755	-	3	3	1.5885	-	-	0.498828	-3.18447
RBM14-RBM4	RBM14-RBM4 readthrough	100526737	COAZ	3	3	1.5885	-	-	0.498828	-3.18447
POLR2E	polymerase (RNA) II (DNA directed) polypeptide E, 25kDa	5434	RPABC1|RPB5|XAP4|hRPB25|hsRPB5	2	3	1.5885	-	-	0.498828	-3.18447
RBM4	RNA binding motif protein 4	5936	LARK|RBM4A|ZCCHC21|ZCRB3A	3	3	1.5885	-	-	0.498828	-3.18447
ETHE1	ethylmalonic encephalopathy 1	23474	HSCO|YF13H12	2	3	1.5885	-	-	0.498828	-3.18447
GLG1	golgi glycoprotein 1	2734	CFR-1|ESL-1|MG-160|MG160	3	3	1.5885	-	-	0.498828	-3.18447
CTSS	cathepsin S	1520	-	3	3	1.5885	-	-	0.498828	-3.18447
RNASEH2A	ribonuclease H2, subunit A	10535	AGS4|JUNB|RNASEHI|RNHIA|RNHL	2	3	1.5885	-	-	0.498828	-3.18447
QDPR	quinoid dihydropteridine reductase	5860	DHPR|PKU2|SDR33C1	2	3	1.5885	-	-	0.498828	-3.18447
ANKHD1-EIF4EBP3	ANKHD1-EIF4EBP3 readthrough	404734	MASK-BP3|MASK-BP3ARF	2	3	1.5885	-	-	0.498828	-3.18447
M6PR	mannose-6-phosphate receptor (cation dependent)	4074	CD-MPR|MPR 46|MPR-46|MPR46|SMPR	2	3	1.5885	-	-	0.498828	-3.18447
ANKHD1	ankyrin repeat and KH domain containing 1	54882	MASK|VBARP	2	3	1.5885	-	-	0.498828	-3.18447
C1orf50	chromosome 1 open reading frame 50	79078	-	2	3	1.5885	-	-	0.498828	-3.18447
PGRMC2	progesterone receptor membrane component 2	10424	DG6|PMBP	2	3	1.5885	-	-	0.498828	-3.18447
NUP62	nucleoporin 62kDa	23636	IBSN|SNDI|p62	3	3	1.5885	-	-	0.498828	-3.18447
NSUN2	NOP2/Sun RNA methyltransferase family, member 2	54888	MISU|MRT5|SAKI|TRM4	2	3	1.5885	-	-	0.498828	-3.18447
POLR1A	polymerase (RNA) I polypeptide A, 194kDa	25885	A190|RPA1|RPA194|RPO1-4|RPO14	2	3	1.5885	-	-	0.498828	-3.18447
LOC102724159	periodic tryptophan protein 2 homolog	102724159	-	2	3	1.5885	-	-	0.498828	-3.18447
PWP2	PWP2 periodic tryptophan protein homolog (yeast)	5822	EHOC-17|PWP2H|UTP1	2	3	1.5885	-	-	0.498828	-3.18447
WTAP	Wilms tumor 1 associated protein	9589	-	3	3	1.5885	-	-	0.498828	-3.18447
STAG2	stromal antigen 2	10735	SA-2|SA2|SCC3B|bA517O1.1	3	3	1.5885	-	-	0.498828	-3.18447
NAA25	N(alpha)-acetyltransferase 25, NatB auxiliary subunit	80018	C12orf30|MDM20|NAP1	2	3	1.5885	-	-	0.498828	-3.18447
NUP107	nucleoporin 107kDa	57122	NUP84	2	3	1.5885	-	-	0.498828	-3.18447
CDK11B	cyclin-dependent kinase 11B	984	CDC2L1|CDK11|CDK11-p110|CDK11-p46|CDK11-p58|CLK-1|PITSLREA|PK58|p58|p58CDC2L1|p58CLK-1	3	3	1.5885	-	-	0.498828	-3.18447
HEATR1	HEAT repeat containing 1	55127	BAP28|UTP10	3	3	1.5885	-	-	0.498828	-3.18447
SMNDC1	survival motor neuron domain containing 1	10285	SMNR|SPF30|TDRD16C	2	3	1.5885	-	-	0.498828	-3.18447
ADPRHL2	ADP-ribosylhydrolase like 2	54936	ARH3	3	3	1.5885	-	-	0.498828	-3.18447
CDK11A	cyclin-dependent kinase 11A	728642	CDC2L2|CDC2L3|CDK11-p110|CDK11-p46|CDK11-p58|PITSLRE|p58GTA	3	3	1.5885	-	-	0.498828	-3.18447
PML	promyelocytic leukemia	5371	MYL|PP8675|RNF71|TRIM19	2	3	1.5885	-	-	0.498828	-3.18447
SMARCE1	SWI/SNF related, matrix associated, actin dependent regulator of chromatin, subfamily e, member 1	6605	BAF57	3	3	1.5885	-	-	0.498828	-3.18447
DNAJC8	DnaJ (Hsp40) homolog, subfamily C, member 8	22826	HSPC331|SPF31	3	3	1.5885	-	-	0.498828	-3.18447
RCC1	regulator of chromosome condensation 1	1104	CHC1|RCC1-I|SNHG3-RCC1	3	3	1.5885	-	-	0.498828	-3.18447
NUP54	nucleoporin 54kDa	53371	-	2	3	1.5885	-	-	0.498828	-3.18447
NUP160	nucleoporin 160kDa	23279	-	2	3	1.5885	-	-	0.498828	-3.18447
RBM12	RNA binding motif protein 12	10137	HRIHFB2091|SWAN	3	3	1.5885	-	-	0.498828	-3.18447
GTF2F1	general transcription factor IIF, polypeptide 1, 74kDa	2962	BTF4|RAP74|TF2F1|TFIIF	3	3	1.5885	-	-	0.498828	-3.18447
BCLAF1	BCL2-associated transcription factor 1	9774	BTF|bK211L9.1	3	3	1.5885	-	-	0.498828	-3.18447
BCCIP	BRCA2 and CDKN1A interacting protein	56647	TOK-1|TOK1	3	3	1.5885	-	-	0.498828	-3.18447
SREK1	splicing regulatory glutamine/lysine-rich protein 1	140890	SFRS12|SRrp508|SRrp86	3	3	1.5885	-	-	0.498828	-3.18447
NUP205	nucleoporin 205kDa	23165	C7orf14	3	3	1.5885	-	-	0.498828	-3.18447
HMGA1	high mobility group AT-hook 1	3159	HMG-R|HMGA1A|HMGIY	2	3	1.5885	-	-	0.498828	-3.18447
DPF2	D4, zinc and double PHD fingers family 2	5977	REQ|UBID4|ubi-d4	3	3	1.5885	-	-	0.498828	-3.18447
SMARCD2	SWI/SNF related, matrix associated, actin dependent regulator of chromatin, subfamily d, member 2	6603	BAF60B|CRACD2|Rsc6p	3	3	1.5885	-	-	0.498828	-3.18447
MAD1L1	MAD1 mitotic arrest deficient-like 1 (yeast)	8379	MAD1|PIG9|TP53I9|TXBP181	3	3	1.5885	-	-	0.498828	-3.18447
IWS1	IWS1 homolog (S. cerevisiae)	55677	-	3	3	1.5885	-	-	0.498828	-3.18447
FKBP5	FK506 binding protein 5	2289	AIG6|FKBP51|FKBP54|P54|PPIase|Ptg-10	3	3	1.5885	-	-	0.498828	-3.18447
CSTF2T	cleavage stimulation factor, 3' pre-RNA, subunit 2, 64kDa, tau variant	23283	CstF-64T	3	3	1.5885	-	-	0.498828	-3.18447
DHX8	DEAH (Asp-Glu-Ala-His) box polypeptide 8	1659	DDX8|HRH1|PRP22|PRPF22	2	3	1.5885	-	-	0.498828	-3.18447
FTSJ3	FtsJ homolog 3 (E. coli)	117246	EPCS3|SPB1	2	3	1.5885	-	-	0.498828	-3.18447
KDM3B	lysine (K)-specific demethylase 3B	51780	5qNCA|C5orf7|JMJD1B|NET22	2	3	1.5885	-	-	0.498828	-3.18447
CHAMP1	chromosome alignment maintaining phosphoprotein 1	283489	C13orf8|CAMP|CHAMP|ZNF828	3	3	1.5885	-	-	0.498828	-3.18447
SNRNP70	small nuclear ribonucleoprotein 70kDa (U1)	6625	RNPU1Z|RPU1|SNRP70|Snp1|U1-70K|U170K|U1AP|U1RNP	3	3	1.5885	-	-	0.498828	-3.18447
DDX18	DEAD (Asp-Glu-Ala-Asp) box polypeptide 18	8886	MrDb	3	3	1.5885	-	-	0.498828	-3.18447
TALDO1	transaldolase 1	6888	TAL|TAL-H|TALDOR|TALH	10	37	14.3147	3	10	4.49124	-3.18725
HNRNPD	heterogeneous nuclear ribonucleoprotein D (AU-rich element RNA binding protein 1, 37kDa)	3184	AUF1|AUF1A|HNRPD|P37|hnRNPD0	6	33	12.8158	3	8	3.6925	-3.47077
HNRNPM	heterogeneous nuclear ribonucleoprotein M	4670	CEAR|HNRNPM4|HNRPM|HNRPM4|HTGR1|NAGR1|hnRNP M	18	93	35.3463	6	24	10.086	-3.5045
BUB3	BUB3 mitotic checkpoint protein	9184	BUB3L|hBUB3	4	11	4.58	2	2	1.29706	-3.53107
HNRNPK	heterogeneous nuclear ribonucleoprotein K	3190	CSBP|HNRPK|TUNP	18	94	35.7227	11	24	10.086	-3.54181
HNRNPA2B1	heterogeneous nuclear ribonucleoprotein A2/B1	3181	HNRNPA2|HNRNPB1|HNRPA2|HNRPA2B1|HNRPB1|IBMPFD2|RNPA2|SNRPB1	15	93	35.3463	9	23	9.68615	-3.64916
DDB1	damage-specific DNA binding protein 1, 127kDa	1642	DDBA|UV-DDB1|XAP1|XPCE|XPE|XPE-BF	14	35	13.5652	5	8	3.6925	-3.67372
ANP32B	acidic (leucine-rich) nuclear phosphoprotein 32 family, member B	10541	APRIL|PHAPI2|SSP29	6	16	6.45059	2	3	1.69622	-3.80292
SETSIP	SET-like protein	646817	SETP18	4	12	4.95406	2	2	1.29706	-3.81946
ANP32A	acidic (leucine-rich) nuclear phosphoprotein 32 family, member A	8125	C15orf1|HPPCn|I1PP2A|LANP|MAPM|PHAP1|PHAPI|PP32	6	12	4.95406	2	2	1.29706	-3.81946
KHSRP	KH-type splicing regulatory protein	8570	FBP2|FUBP2|KSRP	18	41	15.814	7	9	4.09186	-3.86476
EEF1E1	eukaryotic translation elongation factor 1 epsilon 1	9521	AIMP3|P18	2	4	1.96234	-	-	0.498828	-3.93391
SURF4	surfeit 4	6836	ERV29	2	4	1.96234	-	-	0.498828	-3.93391
PTMA	prothymosin, alpha	5757	TMSA	2	4	1.96234	-	-	0.498828	-3.93391
ATP5D	ATP synthase, H+ transporting, mitochondrial F1 complex, delta subunit	513	-	2	4	1.96234	-	-	0.498828	-3.93391
LAMP1	lysosomal-associated membrane protein 1	3916	CD107a|LAMPA|LGP120	2	4	1.96234	-	-	0.498828	-3.93391
LGALS9C	lectin, galactoside-binding, soluble, 9C	654346	-	2	4	1.96234	-	-	0.498828	-3.93391
LGALS9B	lectin, galactoside-binding, soluble, 9B	284194	-	2	4	1.96234	-	-	0.498828	-3.93391
LGALS9	lectin, galactoside-binding, soluble, 9	3965	HUAT|LGALS9A	2	4	1.96234	-	-	0.498828	-3.93391
ARFGEF2	ADP-ribosylation factor guanine nucleotide-exchange factor 2 (brefeldin A-inhibited)	10564	BIG2|PVNH2|dJ1164I10.1	2	4	1.96234	-	-	0.498828	-3.93391
CDK3	cyclin-dependent kinase 3	1018	-	2	4	1.96234	-	-	0.498828	-3.93391
C9orf142	chromosome 9 open reading frame 142	286257	-	3	4	1.96234	-	-	0.498828	-3.93391
CDK2	cyclin-dependent kinase 2	1017	CDKN2|p33(CDK2)	2	4	1.96234	-	-	0.498828	-3.93391
SCLY	selenocysteine lyase	51540	SCL|hSCL	2	4	1.96234	-	-	0.498828	-3.93391
SSH3	slingshot protein phosphatase 3	54961	SSH3L	3	4	1.96234	-	-	0.498828	-3.93391
LOC390956	peptidyl-prolyl cis-trans isomerase A-like	390956	-	3	4	1.96234	-	-	0.498828	-3.93391
CDK18	cyclin-dependent kinase 18	5129	PCTAIRE|PCTAIRE3|PCTK3	2	4	1.96234	-	-	0.498828	-3.93391
TYMP	thymidine phosphorylase	1890	ECGF|ECGF1|MEDPS1|MNGIE|MTDPS1|PDECGF|TP|hPD-ECGF	4	4	1.96234	-	-	0.498828	-3.93391
NCAPG2	non-SMC condensin II complex, subunit G2	54892	CAP-G2|CAPG2|LUZP5|MTB|hCAP-G2	2	4	1.96234	-	-	0.498828	-3.93391
NUP133	nucleoporin 133kDa	55746	hNUP133	4	4	1.96234	-	-	0.498828	-3.93391
UGDH	UDP-glucose 6-dehydrogenase	7358	GDH|UDP-GlcDH|UDPGDH|UGD	4	4	1.96234	-	-	0.498828	-3.93391
NIFK	nucleolar protein interacting with the FHA domain of MKI67	84365	MKI67IP|Nopp34	3	4	1.96234	-	-	0.498828	-3.93391
TRA2A	transformer 2 alpha homolog (Drosophila)	29896	AWMS1|HSU53209	3	4	1.96234	-	-	0.498828	-3.93391
SRSF10	serine/arginine-rich splicing factor 10	10772	FUSIP1|FUSIP2|NSSR|PPP1R149|SFRS13|SFRS13A|SRp38|SRrp40|TASR|TASR1|TASR2	3	4	1.96234	-	-	0.498828	-3.93391
DNMT1	DNA (cytosine-5-)-methyltransferase 1	1786	ADCADN|AIM|CXXC9|DNMT|HSN1E|MCMT	2	4	1.96234	-	-	0.498828	-3.93391
HTATSF1	HIV-1 Tat specific factor 1	27336	TAT-SF1|TATSF1|dJ196E23.2	4	4	1.96234	-	-	0.498828	-3.93391
CHERP	calcium homeostasis endoplasmic reticulum protein	10523	DAN16|SCAF6|SRA1	3	4	1.96234	-	-	0.498828	-3.93391
VRK1	vaccinia related kinase 1	7443	PCH1|PCH1A	4	4	1.96234	-	-	0.498828	-3.93391
KIAA1429	KIAA1429	25962	fSAP121	3	4	1.96234	-	-	0.498828	-3.93391
CTBP1	C-terminal binding protein 1	1487	BARS	4	4	1.96234	-	-	0.498828	-3.93391
ANKRD17	ankyrin repeat domain 17	26057	GTAR|NY-BR-16	3	4	1.96234	-	-	0.498828	-3.93391
TBL1XR1	transducin (beta)-like 1 X-linked receptor 1	79718	C21|DC42|IRA1|TBLR1	3	4	1.96234	-	-	0.498828	-3.93391
HMGB3	high mobility group box 3	3149	HMG-2a|HMG-4|HMG2A|HMG4	3	4	1.96234	-	-	0.498828	-3.93391
SF1	splicing factor 1	7536	BBP|D11S636|MBBP|ZCCHC25|ZFM1|ZNF162	2	4	1.96234	-	-	0.498828	-3.93391
EBNA1BP2	EBNA1 binding protein 2	10969	EBP2|NOBP|P40	4	4	1.96234	-	-	0.498828	-3.93391
SMARCA2	SWI/SNF related, matrix associated, actin dependent regulator of chromatin, subfamily a, member 2	6595	BAF190|BRM|NCBRS|SNF2|SNF2L2|SNF2LA|SWI2|Sth1p|hBRM|hSNF2a	4	4	1.96234	-	-	0.498828	-3.93391
KDM1A	lysine (K)-specific demethylase 1A	23028	AOF2|BHC110|KDM1|LSD1	3	4	1.96234	-	-	0.498828	-3.93391
CWC27	CWC27 spliceosome-associated protein homolog (S. cerevisiae)	10283	NY-CO-10|SDCCAG10	4	4	1.96234	-	-	0.498828	-3.93391
RBM17	RNA binding motif protein 17	84991	SPF45	4	4	1.96234	-	-	0.498828	-3.93391
PRPF4	pre-mRNA processing factor 4	9128	HPRP4|HPRP4P|PRP4|Prp4p|RP70|SNRNP60	4	4	1.96234	-	-	0.498828	-3.93391
C7orf55-LUC7L2	C7orf55-LUC7L2 readthrough	100996928	-	2	4	1.96234	-	-	0.498828	-3.93391
SEPHS1	selenophosphate synthetase 1	22929	SELD|SPS|SPS1	3	4	1.96234	-	-	0.498828	-3.93391
TOR1AIP1	torsin A interacting protein 1	26092	LAP1|LAP1B	2	4	1.96234	-	-	0.498828	-3.93391
RBM14	RNA binding motif protein 14	10432	COAA|PSP2|SIP|SYTIP1|TMEM137	4	4	1.96234	-	-	0.498828	-3.93391
HNRNPDL	heterogeneous nuclear ribonucleoprotein D-like	9987	HNRNP|HNRPDL|JKTBP|JKTBP2|laAUF1	7	17	6.82479	3	3	1.69622	-4.02353
FUS	FUS RNA binding protein	2521	ALS6|ETM4|FUS1|HNRNPP2|POMP75|TLS	6	30	11.692	3	6	2.89389	-4.04022
PTBP1	polypyrimidine tract binding protein 1	5725	HNRNP-I|HNRNPI|HNRPI|PTB|PTB-1|PTB-T|PTB2|PTB3|PTB4|pPTB	8	36	13.94	5	7	3.29318	-4.23297
FUBP1	far upstream element (FUSE) binding protein 1	8880	FBP|FUBP	11	24	9.44499	3	4	2.09541	-4.50746
DHX30	DEAH (Asp-Glu-Ala-His) box helicase 30	22907	DDX30|RETCOR	2	5	2.33621	-	-	0.498828	-4.6834
SH3BGRL3	SH3 domain binding glutamate-rich protein like 3	83442	HEL-S-297|SH3BP-1|TIP-B1	4	5	2.33621	-	-	0.498828	-4.6834
POLD1	polymerase (DNA directed), delta 1, catalytic subunit	5424	CDC2|CRCS10|MDPL|POLD	5	5	2.33621	-	-	0.498828	-4.6834
ALDH16A1	aldehyde dehydrogenase 16 family, member A1	126133	-	4	5	2.33621	-	-	0.498828	-4.6834
CDK5	cyclin-dependent kinase 5	1020	PSSALRE	2	5	2.33621	-	-	0.498828	-4.6834
CPSF2	cleavage and polyadenylation specific factor 2, 100kDa	53981	CPSF100	2	5	2.33621	-	-	0.498828	-4.6834
H1F0	H1 histone family, member 0	3005	H10|H1FV	3	5	2.33621	-	-	0.498828	-4.6834
SUN2	Sad1 and UNC84 domain containing 2	25777	UNC84B	3	5	2.33621	-	-	0.498828	-4.6834
UTP18	UTP18 small subunit (SSU) processome component homolog (yeast)	51096	CGI-48|WDR50	2	5	2.33621	-	-	0.498828	-4.6834
XAB2	XPA binding protein 2	56949	HCNP|HCRN|NTC90|SYF1	3	5	2.33621	-	-	0.498828	-4.6834
TCERG1	transcription elongation regulator 1	10915	CA150|TAF2S|Urn1	4	5	2.33621	-	-	0.498828	-4.6834
SRRM1	serine/arginine repetitive matrix 1	10250	160-KD|POP101|SRM160	4	5	2.33621	-	-	0.498828	-4.6834
H1FX	H1 histone family, member X	8971	H1X	2	5	2.33621	-	-	0.498828	-4.6834
SCAF8	SR-related CTD-associated factor 8	22828	RBM16	3	5	2.33621	-	-	0.498828	-4.6834
RAD21	RAD21 homolog (S. pombe)	5885	CDLS4|HR21|HRAD21|MCD1|NXP1|SCC1|hHR21	3	5	2.33621	-	-	0.498828	-4.6834
MTA2	metastasis associated 1 family, member 2	9219	MTA1L1|PID	3	5	2.33621	-	-	0.498828	-4.6834
CCAR1	cell division cycle and apoptosis regulator 1	55749	-	5	5	2.33621	-	-	0.498828	-4.6834
RRS1	RRS1 ribosome biogenesis regulator homolog (S. cerevisiae)	23212	-	3	5	2.33621	-	-	0.498828	-4.6834
MYBBP1A	MYB binding protein (P160) 1a	10514	P160|PAP2	2	5	2.33621	-	-	0.498828	-4.6834
RBM25	RNA binding motif protein 25	58517	NET52|RED120|RNPC7|S164|Snu71|fSAP94	3	5	2.33621	-	-	0.498828	-4.6834
SART1	squamous cell carcinoma antigen recognized by T cells	9092	Ara1|HOMS1|SART1259|SNRNP110|Snu66	5	5	2.33621	-	-	0.498828	-4.6834
LUC7L3	LUC7-like 3 (S. cerevisiae)	51747	CRA|CREAP-1|CROP|LUC7A|OA48-18|hLuc7A	3	5	2.33621	-	-	0.498828	-4.6834
U2SURP	U2 snRNP-associated SURP domain containing	23350	SR140|fSAPa	3	5	2.33621	-	-	0.498828	-4.6834
RPRD1B	regulation of nuclear pre-mRNA domain containing 1B	58490	C20orf77|CREPT|NET60|dJ1057B20.2	3	5	2.33621	-	-	0.498828	-4.6834
PRPF19	pre-mRNA processing factor 19	27339	NMP200|PRP19|PSO4|SNEV|UBOX4|hPSO4	3	5	2.33621	-	-	0.498828	-4.6834
HP1BP3	heterochromatin protein 1, binding protein 3	50809	HP1-BP74	3	5	2.33621	-	-	0.498828	-4.6834
PPM1G	protein phosphatase, Mg2+/Mn2+ dependent, 1G	5496	PP2CG|PP2CGAMMA|PPP2CG	4	5	2.33621	-	-	0.498828	-4.6834
HIST1H2AD	histone cluster 1, H2ad	3013	H2A.3|H2A/g|H2AFG	5	53	20.3147	2	9	4.09186	-4.96467
SET	SET nuclear proto-oncogene	6418	2PP2A|I2PP2A|IGAAD|IPP2A2|PHAPII|TAF-I|TAF-IBETA	6	16	6.45059	2	2	1.29706	-4.97325
NCL	nucleolin	4691	C23	19	128	48.5359	8	23	9.68615	-5.01086
H2AFZ	H2A histone family, member Z	3015	H2A.Z-1|H2A.z|H2A/z|H2AZ	4	54	20.69	2	9	4.09186	-5.05638
H2AFV	H2A histone family, member V	94239	H2A.Z-2|H2AV	4	54	20.69	2	9	4.09186	-5.05638
HIST1H2AH	histone cluster 1, H2ah	85235	H2A/S|H2AFALii|H2AH|dJ86C11.1	5	54	20.69	2	9	4.09186	-5.05638
HIST1H2AK	histone cluster 1, H2ak	8330	H2A/d|H2AFD	5	54	20.69	2	9	4.09186	-5.05638
HIST2H2AA3	histone cluster 2, H2aa3	8337	H2A|H2A.2|H2A/O|H2A/q|H2AFO|H2a-615|HIST2H2AA	5	54	20.69	2	9	4.09186	-5.05638
HIST2H2AA4	histone cluster 2, H2aa4	723790	H2A/R	5	54	20.69	2	9	4.09186	-5.05638
HIST1H2AI	histone cluster 1, H2ai	8329	H2A/c|H2AFC	5	54	20.69	2	9	4.09186	-5.05638
H2AFJ	H2A histone family, member J	55766	H2AJ	5	54	20.69	2	9	4.09186	-5.05638
HIST1H2AJ	histone cluster 1, H2aj	8331	H2A/E|H2AFE|dJ160A22.4	5	54	20.69	2	9	4.09186	-5.05638
HIST2H2AC	histone cluster 2, H2ac	8338	H2A|H2A-GL101|H2A/q|H2AFQ	5	54	20.69	2	9	4.09186	-5.05638
HIST1H2AL	histone cluster 1, H2al	8332	H2A.i|H2A/i|H2AFI|dJ193B12.9	5	54	20.69	2	9	4.09186	-5.05638
HIST1H2AM	histone cluster 1, H2am	8336	H2A.1|H2A/n|H2AFN|dJ193B12.1	5	54	20.69	2	9	4.09186	-5.05638
HIST1H2AG	histone cluster 1, H2ag	8969	H2A.1b|H2A/p|H2AFP|H2AG|pH2A/f	5	54	20.69	2	9	4.09186	-5.05638
HIST1H4C	histone cluster 1, H4c	8364	H4/g|H4FG|dJ221C16.1	8	179	67.8173	5	32	13.2858	-5.1045
HIST1H4L	histone cluster 1, H4l	8368	H4.k|H4/k|H4FK	8	179	67.8173	5	32	13.2858	-5.1045
HIST1H4I	histone cluster 1, H4i	8294	H4/m|H4FM|H4M	8	179	67.8173	5	32	13.2858	-5.1045
HIST4H4	histone cluster 4, H4	121504	H4/p	8	179	67.8173	5	32	13.2858	-5.1045
HIST1H4J	histone cluster 1, H4j	8363	H4/e|H4F2iv|H4FE|dJ160A22.2	8	179	67.8173	5	32	13.2858	-5.1045
HIST1H4A	histone cluster 1, H4a	8359	H4FA	8	179	67.8173	5	32	13.2858	-5.1045
HIST1H4E	histone cluster 1, H4e	8367	H4/j|H4FJ	8	179	67.8173	5	32	13.2858	-5.1045
HIST2H4A	histone cluster 2, H4a	8370	FO108|H4|H4/n|H4F2|H4FN|HIST2H4	8	179	67.8173	5	32	13.2858	-5.1045
HIST1H4K	histone cluster 1, H4k	8362	H4/d|H4F2iii|H4FD|dJ160A22.1	8	179	67.8173	5	32	13.2858	-5.1045
HIST1H4B	histone cluster 1, H4b	8366	H4/I|H4FI	8	179	67.8173	5	32	13.2858	-5.1045
HIST1H4F	histone cluster 1, H4f	8361	H4|H4/c|H4FC	8	179	67.8173	5	32	13.2858	-5.1045
HIST1H4H	histone cluster 1, H4h	8365	H4/h|H4FH	8	179	67.8173	5	32	13.2858	-5.1045
HIST2H4B	histone cluster 2, H4b	554313	H4/o	8	179	67.8173	5	32	13.2858	-5.1045
HIST1H4D	histone cluster 1, H4d	8360	H4/b|H4FB|dJ221C16.9	8	179	67.8173	5	32	13.2858	-5.1045
NPM1	nucleophosmin (nucleolar phosphoprotein B23, numatrin)	4869	B23|NPM	8	44	16.9388	4	7	3.29318	-5.14361
HIST1H2BE	histone cluster 1, H2be	8344	H2B.h|H2B/h|H2BFH|dJ221C16.8	7	119	45.141	6	20	8.48685	-5.31894
HIST1H2BC	histone cluster 1, H2bc	8347	H2B.1|H2B/l|H2BFL|dJ221C16.3	7	119	45.141	6	20	8.48685	-5.31894
HIST2H2BF	histone cluster 2, H2bf	440689	-	7	119	45.141	6	20	8.48685	-5.31894
HIST1H2BF	histone cluster 1, H2bf	8343	H2B/g|H2BFG	7	119	45.141	6	20	8.48685	-5.31894
HIST1H2BI	histone cluster 1, H2bi	8346	H2B/k|H2BFK	7	119	45.141	6	20	8.48685	-5.31894
HIST1H2BK	histone cluster 1, H2bk	85236	H2B/S|H2BFAiii|H2BFT|H2BK	7	119	45.141	6	20	8.48685	-5.31894
HIST1H2BM	histone cluster 1, H2bm	8342	H2B/e|H2BFE|dJ160A22.3	7	119	45.141	6	20	8.48685	-5.31894
HIST1H2BH	histone cluster 1, H2bh	8345	H2B/j|H2BFJ	7	119	45.141	6	20	8.48685	-5.31894
HIST1H2BG	histone cluster 1, H2bg	8339	H2B.1A|H2B/a|H2BFA|dJ221C16.8	7	119	45.141	6	20	8.48685	-5.31894
HIST1H2BN	histone cluster 1, H2bn	8341	H2B/d|H2BFD	7	119	45.141	6	20	8.48685	-5.31894
HIST1H2BD	histone cluster 1, H2bd	3017	H2B.1B|H2B/b|H2BFB|HIRIP2|dJ221C16.6	7	119	45.141	6	20	8.48685	-5.31894
RBMXL1	RNA binding motif protein, X-linked-like 1	494115	RBM1	4	23	9.07059	2	3	1.69622	-5.34754
HIST2H2BE	histone cluster 2, H2be	8349	GL105|H2B|H2B.1|H2BFQ|H2BGL105|H2BQ	7	114	43.2559	5	19	8.08714	-5.34873
HIST1H2BB	histone cluster 1, H2bb	3018	H2B.1|H2B/f|H2BFF	7	114	43.2559	5	19	8.08714	-5.34873
HIST1H2BJ	histone cluster 1, H2bj	8970	H2B/r|H2BFR|H2BJ	7	114	43.2559	5	19	8.08714	-5.34873
HIST1H2BO	histone cluster 1, H2bo	8348	H2B.2|H2B/n|H2BFN|dJ193B12.2	7	114	43.2559	5	19	8.08714	-5.34873
HIST1H2BL	histone cluster 1, H2bl	8340	H2B/c|H2BFC|dJ97D16.4	8	120	45.5181	6	20	8.48685	-5.36337
HIST3H2BB	histone cluster 3, H2bb	128312	H2Bb	8	115	43.6329	5	19	8.08714	-5.39534
NHP2L1	NHP2 non-histone chromosome protein 2-like 1 (S. cerevisiae)	4809	15.5K|FA-1|FA1|NHPX|OTK27|SNRNP15-5|SNU13|SPAG12|SSFA1	2	6	2.7101	-	-	0.498828	-5.43294
STT3A	STT3A, subunit of the oligosaccharyltransferase complex (catalytic)	3703	ITM1|STT3-A|TMC	6	6	2.7101	-	-	0.498828	-5.43294
BCL2L2-PABPN1	BCL2L2-PABPN1 readthrough	100529063	-	2	6	2.7101	-	-	0.498828	-5.43294
SF3B4	splicing factor 3b, subunit 4, 49kDa	10262	AFD1|Hsh49|SAP49|SF3b49	3	6	2.7101	-	-	0.498828	-5.43294
TCEA1	transcription elongation factor A (SII), 1	6917	GTF2S|SII|TCEA|TF2S|TFIIS	6	6	2.7101	-	-	0.498828	-5.43294
NUDT21	nudix (nucleoside diphosphate linked moiety X)-type motif 21	11051	CFIM25|CPSF5	4	6	2.7101	-	-	0.498828	-5.43294
ATAD2	ATPase family, AAA domain containing 2	29028	ANCCA|CT137|PRO2000	6	6	2.7101	-	-	0.498828	-5.43294
MDN1	MDN1, midasin homolog (yeast)	23195	-	4	6	2.7101	-	-	0.498828	-5.43294
TRIP11	thyroid hormone receptor interactor 11	9321	ACG1A|CEV14|GMAP-210|TRIP-11|TRIP230	6	6	2.7101	-	-	0.498828	-5.43294
EXOSC10	exosome component 10	5394	PM-Scl|PM/Scl-100|PMSCL|PMSCL2|RRP6|Rrp6p|p2|p3|p4	2	6	2.7101	-	-	0.498828	-5.43294
TOP1	topoisomerase (DNA) I	7150	TOPI	3	6	2.7101	-	-	0.498828	-5.43294
SNRPA	small nuclear ribonucleoprotein polypeptide A	6626	Mud1|U1-A|U1A	3	6	2.7101	-	-	0.498828	-5.43294
MKI67	marker of proliferation Ki-67	4288	KIA|MIB-|MIB-1|PPP1R105	3	6	2.7101	-	-	0.498828	-5.43294
RFC4	replication factor C (activator 1) 4, 37kDa	5984	A1|RFC37	5	6	2.7101	-	-	0.498828	-5.43294
SCAF4	SR-related CTD-associated factor 4	57466	SFRS15|SRA4	4	6	2.7101	-	-	0.498828	-5.43294
SATB2	SATB homeobox 2	23314	GLSS	2	6	2.7101	-	-	0.498828	-5.43294
SRSF4	serine/arginine-rich splicing factor 4	6429	SFRS4|SRP75	3	6	2.7101	-	-	0.498828	-5.43294
ANP32C	acidic (leucine-rich) nuclear phosphoprotein 32 family, member C	23520	PP32R1	2	6	2.7101	-	-	0.498828	-5.43294
RFC2	replication factor C (activator 1) 2, 40kDa	5982	RFC40	3	6	2.7101	-	-	0.498828	-5.43294
HCFC1	host cell factor C1	3054	CFF|HCF-1|HCF1|HFC1|MRX3|PPP1R89|VCAF	4	6	2.7101	-	-	0.498828	-5.43294
DCPS	decapping enzyme, scavenger	28960	DCS1|HINT-5|HINT5|HSL1	4	6	2.7101	-	-	0.498828	-5.43294
NUP210	nucleoporin 210kDa	23225	GP210|POM210	4	6	2.7101	-	-	0.498828	-5.43294
SNRPA1	small nuclear ribonucleoprotein polypeptide A'	6627	Lea1	4	6	2.7101	-	-	0.498828	-5.43294
RCOR1	REST corepressor 1	23186	COREST|RCOR	5	6	2.7101	-	-	0.498828	-5.43294
LUC7L2	LUC7-like 2 (S. cerevisiae)	51631	CGI-74|LUC7B2	3	6	2.7101	-	-	0.498828	-5.43294
RNF20	ring finger protein 20, E3 ubiquitin protein ligase	56254	BRE1|BRE1A|hBRE1	5	6	2.7101	-	-	0.498828	-5.43294
FEN1	flap structure-specific endonuclease 1	2237	FEN-1|MF1|RAD2	3	6	2.7101	-	-	0.498828	-5.43294
HDGF	hepatoma-derived growth factor	3068	HMG1L2	4	6	2.7101	-	-	0.498828	-5.43294
HIST1H1D	histone cluster 1, H1d	3007	H1.3|H1D|H1F3|H1s-2	6	41	15.814	3	6	2.89389	-5.46463
LOC102724334	histone H2B type F-S-like	102724334	-	6	117	44.3869	5	19	8.08714	-5.48858
APEX1	APEX nuclease (multifunctional DNA repair enzyme) 1	328	APE|APE1|APEN|APEX|APX|HAP1|REF1	6	18	7.19902	2	2	1.29706	-5.55028
HIST1H1B	histone cluster 1, H1b	3009	H1|H1.5|H1B|H1F5|H1s-3	6	30	11.692	3	4	2.09541	-5.5798
CBX3	chromobox homolog 3	11335	HECH|HP1-GAMMA|HP1Hs-gamma	8	25	9.81942	3	3	1.69622	-5.78901
HIST1H2BA	histone cluster 1, H2ba	255626	H2BFU|STBP|TSH2B|TSH2B.1|bA317E16.3	4	50	19.1892	2	7	3.29318	-5.82694
HIST1H1E	histone cluster 1, H1e	3008	H1.4|H1E|H1F4|H1s-4|dJ221C16.5	6	45	17.3138	3	6	2.89389	-5.98288
HIST1H1C	histone cluster 1, H1c	3006	H1.2|H1C|H1F2|H1s-1	6	45	17.3138	3	6	2.89389	-5.98288
SRSF2	serine/arginine-rich splicing factor 2	6427	PR264|SC-35|SC35|SFRS2|SFRS2A|SRp30b	3	20	7.94756	2	2	1.29706	-6.12739
HNRNPU	heterogeneous nuclear ribonucleoprotein U (scaffold attachment factor A)	3192	HNRPU|SAF-A|U21.1|hnRNP U	16	99	37.6049	4	14	6.0891	-6.17577
GNAT2	guanine nucleotide binding protein (G protein), alpha transducing activity polypeptide 2	2780	ACHM4|GNATC	2	7	3.08403	-	-	0.498828	-6.18255
GNAT1	guanine nucleotide binding protein (G protein), alpha transducing activity polypeptide 1	2779	CSNBAD3|GBT1|GNATR	2	7	3.08403	-	-	0.498828	-6.18255
GNAT3	guanine nucleotide binding protein, alpha transducing 3	346562	GDCA	2	7	3.08403	-	-	0.498828	-6.18255
EIF4A3	eukaryotic translation initiation factor 4A3	9775	DDX48|MUK34|NMP265|NUK34|RCPS|eIF4AIII	5	7	3.08403	-	-	0.498828	-6.18255
RAB13	RAB13, member RAS oncogene family	5872	-	2	7	3.08403	-	-	0.498828	-6.18255
ERH	enhancer of rudimentary homolog (Drosophila)	2079	DROER	3	7	3.08403	-	-	0.498828	-6.18255
DNAJC9	DnaJ (Hsp40) homolog, subfamily C, member 9	23234	HDJC9|JDD1|SB73	7	7	3.08403	-	-	0.498828	-6.18255
MRE11A	MRE11 meiotic recombination 11 homolog A (S. cerevisiae)	4361	ATLD|HNGS1|MRE11|MRE11B	6	7	3.08403	-	-	0.498828	-6.18255
TRIP12	thyroid hormone receptor interactor 12	9320	TRIP-12|ULF	3	7	3.08403	-	-	0.498828	-6.18255
SRSF6	serine/arginine-rich splicing factor 6	6431	B52|HEL-S-91|SFRS6|SRP55	4	7	3.08403	-	-	0.498828	-6.18255
LOC102724594	splicing factor U2AF 35 kDa subunit-like	102724594	-	3	7	3.08403	-	-	0.498828	-6.18255
U2AF1	U2 small nuclear RNA auxiliary factor 1	7307	FP793|RN|RNU2AF1|U2AF35|U2AFBP	3	7	3.08403	-	-	0.498828	-6.18255
CPSF1	cleavage and polyadenylation specific factor 1, 160kDa	29894	CPSF160|HSU37012|P/cl.18	5	7	3.08403	-	-	0.498828	-6.18255
BAZ1A	bromodomain adjacent to zinc finger domain, 1A	11177	ACF1|WALp1|WCRF180|hACF1	3	7	3.08403	-	-	0.498828	-6.18255
CHD3	chromodomain helicase DNA binding protein 3	1107	Mi-2a|Mi2-ALPHA|ZFH	2	7	3.08403	-	-	0.498828	-6.18255
HDAC2	histone deacetylase 2	3066	HD2|RPD3|YAF1	2	7	3.08403	-	-	0.498828	-6.18255
HDAC1	histone deacetylase 1	3065	GON-10|HD1|RPD3|RPD3L1	2	7	3.08403	-	-	0.498828	-6.18255
SRSF9	serine/arginine-rich splicing factor 9	8683	SFRS9|SRp30c	4	7	3.08403	-	-	0.498828	-6.18255
PDS5A	PDS5, regulator of cohesion maintenance, homolog A (S. cerevisiae)	23244	SCC-112|SCC112	4	7	3.08403	-	-	0.498828	-6.18255
RNF40	ring finger protein 40, E3 ubiquitin protein ligase	9810	BRE1B|RBP95|STARING	7	7	3.08403	-	-	0.498828	-6.18255
DDX42	DEAD (Asp-Glu-Ala-Asp) box helicase 42	11325	DDX42P|RHELP|RNAHP|SF3B8|SF3b125	4	7	3.08403	-	-	0.498828	-6.18255
RPA1	replication protein A1, 70kDa	6117	HSSB|MST075|REPA1|RF-A|RP-A|RPA70	3	7	3.08403	-	-	0.498828	-6.18255
HNRNPL	heterogeneous nuclear ribonucleoprotein L	3191	HNRPL|hnRNP-L	10	27	10.5684	3	3	1.69622	-6.23054
XRCC6	X-ray repair complementing defective repair in Chinese hamster cells 6	2547	CTC75|CTCBF|G22P1|KU70|ML8|TLAA	11	88	33.4649	4	12	5.29011	-6.32594
HNRNPCL2	heterogeneous nuclear ribonucleoprotein C-like 2	440563	HNRNPCP5	6	30	11.692	2	3	1.69622	-6.89297
HNRNPCL1	heterogeneous nuclear ribonucleoprotein C-like 1	343069	HNRPCL1	6	30	11.692	2	3	1.69622	-6.89297
LOC101060301	heterogeneous nuclear ribonucleoprotein C-like 1-like	101060301	-	6	30	11.692	2	3	1.69622	-6.89297
LOC649330	heterogeneous nuclear ribonucleoprotein C-like	649330	-	6	30	11.692	2	3	1.69622	-6.89297
RBM8A	RNA binding motif protein 8A	9939	BOV-1A|BOV-1B|BOV-1C|C1DELq21.1|DEL1q21.1|MDS014|RBM8|RBM8B|TAR|Y14|ZNRP|ZRNP1	3	8	3.45798	-	-	0.498828	-6.9322
HNRNPA0	heterogeneous nuclear ribonucleoprotein A0	10949	HNRPA0	2	8	3.45798	-	-	0.498828	-6.9322
MAT2B	methionine adenosyltransferase II, beta	27430	MAT-II|MATIIbeta|Nbla02999|SDR23E1|TGR	6	8	3.45798	-	-	0.498828	-6.9322
SNRPE	small nuclear ribonucleoprotein polypeptide E	6635	B-raf|HYPT11|SME|Sm-E	2	8	3.45798	-	-	0.498828	-6.9322
NOP56	NOP56 ribonucleoprotein	10528	NOL5A|SCA36	3	8	3.45798	-	-	0.498828	-6.9322
SART3	squamous cell carcinoma antigen recognized by T cells 3	9733	DSAP1|P100|RP11-13G14|TIP110|p110|p110(nrb)	4	8	3.45798	-	-	0.498828	-6.9322
DNAH8	dynein, axonemal, heavy chain 8	1769	ATPase|hdhc9	2	8	3.45798	-	-	0.498828	-6.9322
SNRPN	small nuclear ribonucleoprotein polypeptide N	6638	HCERN3|PWCR|RT-LI|SM-D|SMN|SNRNP-N|SNURF-SNRPN|sm-N	2	8	3.45798	-	-	0.498828	-6.9322
ADAR	adenosine deaminase, RNA-specific	103	ADAR1|AGS6|DRADA|DSH|DSRAD|G1P1|IFI-4|IFI4|K88DSRBP|P136	4	8	3.45798	-	-	0.498828	-6.9322
SAE1	SUMO1 activating enzyme subunit 1	10055	AOS1|HSPC140|SUA1|UBLE1A	5	8	3.45798	-	-	0.498828	-6.9322
CHD5	chromodomain helicase DNA binding protein 5	26038	CHD-5	3	8	3.45798	-	-	0.498828	-6.9322
NUP93	nucleoporin 93kDa	9688	NIC96	4	8	3.45798	-	-	0.498828	-6.9322
HMGB2	high mobility group box 2	3148	HMG2	4	8	3.45798	-	-	0.498828	-6.9322
HNRNPUL1	heterogeneous nuclear ribonucleoprotein U-like 1	11100	E1B-AP5|E1BAP5|HNRPUL1	5	8	3.45798	-	-	0.498828	-6.9322
THOC2	THO complex 2	57187	CXorf3|THO2|dJ506G2.1|hTREX120	5	8	3.45798	-	-	0.498828	-6.9322
IRF2BP2	interferon regulatory factor 2 binding protein 2	359948	-	6	8	3.45798	-	-	0.498828	-6.9322
DDX21	DEAD (Asp-Glu-Ala-Asp) box helicase 21	9188	GUA|GURDB|RH-II/GU|RH-II/GuA	4	8	3.45798	-	-	0.498828	-6.9322
[truncated: 129 more rows]
